# Supplementary material for: Bourdieu, networks, and movements: Using the concepts of habitus, field and capital to understand a network analysis of gender differences in undergraduate physics
Source: PLoS One. 2019 Sep 12;14(9):e0222357. doi: 10.1371/journal.pone.0222357 (PMC6742474; doi:10.1371/journal.pone.0222357)
Supplement: S1 Table — Spreadsheet showing the rates of enrollment and gender composition per community. (CSV) [file pone.0222357.s001.csv]

Community	Label	N_students_com	Count_Female_com	Percent_Female_com	Number_of_StudentCourse_Pairs
21	Ancient History	150	70	0.48	205
7	Biological Science	5630	2900	0.52	18600
22	Chemical Materials	20	5	0.35	60
11	Chemistry	1660	820	0.49	4180
23	Chinese	60	15	0.27	85
5	Computer Science	4405	1225	0.28	22195
1	Engineering	980	350	0.36	9315
4	Finance-Marketing	1430	415	0.29	6735
15	Food Science	640	340	0.53	1505
3	Geography-Geology	1470	555	0.38	6095
19	Japanese	85	30	0.38	180
20	Law	170	80	0.46	240
10	Liberal Arts	6410	2430	0.38	12750
6	Medical Science	4715	2510	0.53	26790
18	Nursing	70	60	0.81	300
13	Optometry	550	335	0.61	1310
12	Pharmacy	645	375	0.58	2100
2	Physics-Maths	3060	750	0.25	12125
16	Population Health	200	115	0.57	510
9	Psychology	1440	745	0.52	4410
14	Sports Science	245	115	0.47	575
8	Statistics	1470	530	0.36	3985
17	Surgery	350	150	0.43	2800
