# Supplementary material for: Bourdieu, networks, and movements: Using the concepts of habitus, field and capital to understand a network analysis of gender differences in undergraduate physics
Source: PLoS One. 2019 Sep 12;14(9):e0222357. doi: 10.1371/journal.pone.0222357 (PMC6742474; doi:10.1371/journal.pone.0222357)
Supplement: S2 Table — Spreadsheet of the underlying edge list for the Course Community Network. (CSV) [file pone.0222357.s002.csv]

	Community1_Label	Community2_Label	Male_Com1_to_Com2	Female_Com1_to_Com2	Male_Com1_not_to_Com2	Female_Com1_not_to_Com2	OR	stdErrorLogOR	LowerCI	UpperCI	Significant	color
1	Engineering	Liberal Arts	520	175	67375	18360	1.23498250796045	0.0877876481565376	0.949038285603053	1.60708141926975	0	#FAD8BA
2	Engineering	Finance-Marketing	860	115	67035	18420	0.486644004242103	0.0996375896359387	0.360906921322708	0.65618688053098	1	#CBCBE1
3	Engineering	Biological Science	480	410	67415	18125	3.17702873563218	0.0677669803916322	2.59255910408759	3.89326190138483	1	#F6B175
4	Engineering	Engineering	56760	14895	11135	3640	0.802762281323328	0.0211963877526209	0.753304454898834	0.855467236553085	1	#FFFFFF
5	Engineering	Medical Science	1160	630	66735	17905	2.02423952084276	0.0502016485257348	1.74122543648454	2.35325395085803	1	#FAD8BA
6	Engineering	Food Science	560	640	67335	17895	4.3003233145731	0.0584717618548889	3.60843775468293	5.12487172208017	1	#F6B175
7	Engineering	Chemistry	320	465	67575	18070	5.43414066823464	0.073114132352766	4.36386878662951	6.76690483743199	1	#F28A30
8	Engineering	Chemical Materials	450	250	67445	18285	2.04919028955124	0.0793204813054325	1.61523957689927	2.5997263210032	1	#FAD8BA
9	Engineering	Computer Science	2530	315	65365	18220	0.446670144869687	0.0603327733566108	0.372717988692705	0.535295382489308	1	#CBCBE1
10	Engineering	Psychology	90	15	67805	18520	0.610196184305255	0.279009895224232	0.264211741656338	1.40924616372651	0	#FFFFFF
11	Engineering	Geography-Geology	355	30	67540	18505	0.308435862404908	0.190313111034018	0.174264557025323	0.545909523091579	1	#9798C3
12	Engineering	Physics-Maths	3020	465	64875	18070	0.552796428165669	0.0505214614151464	0.475052548737637	0.643263343823233	1	#CBCBE1
13	Engineering	Statistics	785	130	67110	18405	0.603844496701083	0.0950548631751666	0.45402493501287	0.803101653846058	1	#CBCBE1
14	Liberal Arts	Liberal Arts	6220	3200	75610	39640	0.981307653122475	0.022621328682428	0.916921658389189	1.05021481526398	0	#FFFFFF
15	Liberal Arts	Finance-Marketing	4520	1905	77310	40935	0.795971327303917	0.0279917350530911	0.731859063382689	0.865699949060637	1	#FFFFFF
16	Liberal Arts	Ancient History	95	55	81735	42785	1.10600124244232	0.169539792701967	0.665066427963413	1.83927303627368	0	#FFFFFF
17	Liberal Arts	Biological Science	4045	6055	77785	36785	3.16534256032574	0.0212699905479666	2.96967141497491	3.37390644422327	1	#F6B175
18	Liberal Arts	Japanese	115	65	81715	42775	1.07976011994003	0.155292895379124	0.677639542370327	1.72050455104014	0	#FFFFFF
19	Liberal Arts	Engineering	6410	1650	75420	41190	0.471325189497019	0.0282772641197233	0.43299080273715	0.51305347099776	1	#CBCBE1
20	Liberal Arts	Medical Science	4945	6145	76885	36695	2.60369625217907	0.0201299902269429	2.45111273802191	2.76577819879565	1	#FAD8BA
21	Liberal Arts	Food Science	665	1080	81165	41760	3.1565335753176	0.0496583554510907	2.71963964832408	3.66361191205874	1	#F6B175
22	Liberal Arts	Chemistry	2430	2810	79400	40030	2.2936912541931	0.0283719975038082	2.10653923665256	2.49747048525051	1	#FAD8BA
23	Liberal Arts	Pharmacy	440	575	81390	42265	2.51654872396029	0.0636223582411404	2.07927928093869	3.04577530210715	1	#FAD8BA
24	Liberal Arts	Chinese	55	15	81775	42825	0.520776946346123	0.29134869893514	0.217299313332723	1.2480878272741	0	#CBCBE1
25	Liberal Arts	Computer Science	30130	6090	51700	36750	0.284348774358731	0.0156187825618798	0.271332556886218	0.29798939871863	1	#9798C3
26	Liberal Arts	Psychology	2615	3400	79215	39440	2.6114261225028	0.0267302387979343	2.41019043439997	2.82946372035858	1	#FAD8BA
27	Liberal Arts	Geography-Geology	5375	2745	76455	40095	0.973821940333568	0.0242562485055866	0.905475054987422	1.04732777148478	0	#FFFFFF
28	Liberal Arts	Physics-Maths	8780	3055	73050	39785	0.638877445769874	0.0219100847495215	0.598234244868257	0.682281889100689	1	#FFFFFF
29	Liberal Arts	Law	155	115	81675	42725	1.41831669151928	0.123218968612948	0.980016210714068	2.05264179862543	0	#FAD8BA
30	Liberal Arts	Statistics	4155	2960	77675	39880	1.38754410041195	0.0248286347899298	1.28794695888493	1.49484310460646	1	#FAD8BA
31	Liberal Arts	Surgery	120	80	81710	42760	1.27393202369816	0.144460922327879	0.825905789838161	1.96499748636186	0	#FAD8BA
32	Liberal Arts	Optometry	160	250	81670	42590	2.99622857478281	0.101418558894592	2.21023463456323	4.06173423036559	1	#F6B175
33	Liberal Arts	Population Health	95	170	81735	42670	3.42776263367582	0.128235482845165	2.33310805161343	5.03601051168589	1	#F6B175
34	Liberal Arts	Sports Science	305	275	81525	42565	1.72691524823173	0.0833715288184916	1.34476884649649	2.21765717011132	1	#FAD8BA
35	Chemistry	Liberal Arts	660	760	13400	14610	1.05614668243005	0.0545345223155541	0.896751502126778	1.24387392958089	0	#FFFFFF
36	Chemistry	Finance-Marketing	390	210	13670	15160	0.485538867464989	0.086400944880438	0.374674071903139	0.629208182519046	1	#CBCBE1
37	Chemistry	Biological Science	835	1605	13225	13765	1.84674965361685	0.0443725155585284	1.6165748214407	2.10969776214535	1	#FAD8BA
38	Chemistry	Engineering	480	390	13580	14980	0.736565420560748	0.0691941419064641	0.598493480890982	0.906490439892786	1	#FFFFFF
39	Chemistry	Medical Science	1170	1705	12890	13665	1.37461729229018	0.039899502424129	1.21954379736148	1.54940946307245	1	#FAD8BA
40	Chemistry	Food Science	645	1440	13415	13930	2.15001919898496	0.0488995191373101	1.85665821732477	2.48973263515593	1	#FAD8BA
41	Chemistry	Chemistry	3840	4475	10220	10895	1.09316439115802	0.0259521277454855	1.01128340100562	1.1816750723957	1	#FFFFFF
42	Chemistry	Pharmacy	780	1015	13280	14355	1.2038332038332	0.0491145222961098	1.03890496001635	1.39494413678466	1	#FAD8BA
43	Chemistry	Computer Science	1675	850	12385	14520	0.432846100078122	0.0438531512105787	0.379487927266534	0.493706737134881	1	#CBCBE1
44	Chemistry	Psychology	165	315	13895	15055	1.76199390115033	0.0968173573507685	1.31783994923275	2.35584185279742	1	#FAD8BA
45	Chemistry	Geography-Geology	590	475	13470	14895	0.728062539471214	0.0627817974009987	0.603074994613769	0.878953805273839	1	#FFFFFF
46	Chemistry	Physics-Maths	1800	655	12260	14715	0.303178917959754	0.0472418992785638	0.263116637305596	0.349341103004785	1	#9798C3
47	Chemistry	Law	10	30	14050	15340	2.7477183833116	0.36533504726319	0.918297145084895	8.22169202463386	0	#F6B175
48	Chemistry	Statistics	935	1300	13125	14070	1.29699098092426	0.0445647076440579	1.13468244606053	1.48251663753079	1	#FAD8BA
49	Chemistry	Optometry	30	35	14030	15335	1.06738398000217	0.249080806256686	0.505588772647108	2.25342931331368	0	#FFFFFF
50	Chemistry	Sports Science	15	25	14045	15345	1.5254697512762	0.326807334968129	0.572284170923529	4.06626302157435	0	#FAD8BA
51	Pharmacy	Liberal Arts	90	120	3685	6460	0.760577915376677	0.140963164077281	0.498293403429421	1.16091997481293	0	#FFFFFF
52	Pharmacy	Finance-Marketing	35	95	3740	6485	1.56537063553255	0.198794683139848	0.862205682795067	2.84199614486883	0	#FAD8BA
53	Pharmacy	Biological Science	105	155	3670	6425	0.843209190290902	0.128076321052778	0.574204792398713	1.23823720735744	0	#FFFFFF
54	Pharmacy	Medical Science	605	910	3170	5670	0.840934598510356	0.0569527691790952	0.708858254259535	0.997619756449725	1	#FFFFFF
55	Pharmacy	Chemistry	395	565	3380	6015	0.803771162810274	0.0690193168705668	0.65344388088826	0.988681815012444	1	#FFFFFF
56	Pharmacy	Pharmacy	2220	4175	1555	2405	1.2159586821749	0.0418193572530109	1.07258833571689	1.3784930038124	1	#FAD8BA
57	Pharmacy	Computer Science	105	85	3670	6495	0.457421459730929	0.147359965928131	0.293983986884021	0.71172036967074	1	#CBCBE1
58	Pharmacy	Psychology	55	115	3720	6465	1.2031217042818	0.165230041460451	0.732882034540619	1.9750816189965	0	#FAD8BA
59	Pharmacy	Statistics	30	100	3745	6480	1.92644032921811	0.209176186545976	1.02854517392786	3.60817632138173	1	#FAD8BA
60	Pharmacy	Optometry	25	35	3750	6545	0.802139037433155	0.262661157437063	0.364781478010122	1.7638698074367	0	#FFFFFF
61	Pharmacy	Nursing	10	90	3765	6490	5.2211093990755	0.333962271171026	1.9171181489172	14.2192505832315	1	#F28A30
62	Pharmacy	Population Health	45	85	3730	6495	1.0847660593619	0.185496601606243	0.621807043039099	1.89241568862313	0	#FFFFFF
63	Optometry	Liberal Arts	70	110	2020	3285	0.966297021091542	0.15548661320068	0.606079655772134	1.54060596503744	0	#FFFFFF
64	Optometry	Biological Science	50	120	2040	3275	1.49496183206107	0.170671828147516	0.895910456162656	2.49456947839621	0	#FAD8BA
65	Optometry	Medical Science	690	1020	1400	2375	0.871395881006865	0.0597076700688132	0.728489619649815	1.04233576011796	0	#FFFFFF
66	Optometry	Food Science	10	35	2080	3360	2.16666666666667	0.359652355546042	0.736558086123437	6.3734884361282	0	#FAD8BA
67	Optometry	Chemistry	75	110	2015	3285	0.899644850329782	0.152397291127235	0.569528144492089	1.42110774428311	0	#FFFFFF
68	Optometry	Pharmacy	415	725	1675	2670	1.09595686115248	0.0689963452628006	0.891044233199621	1.34799305887893	0	#FFFFFF
69	Optometry	Computer Science	60	45	2030	3350	0.454477611940299	0.199198411612678	0.250023126331288	0.82612317822661	1	#CBCBE1
70	Optometry	Psychology	30	55	2060	3340	1.13073852295409	0.228691909795603	0.56938141174765	2.24554153141034	0	#FFFFFF
71	Optometry	Statistics	15	35	2075	3360	1.44097222222222	0.309867136038267	0.568767597793621	3.65070189172323	0	#FAD8BA
72	Optometry	Optometry	605	1055	1485	2340	1.10664335664336	0.0608400440607399	0.922019688605316	1.32823575671724	0	#FFFFFF
73	Optometry	Nursing	10	10	2080	3385	0.614475627769572	0.448080562182359	0.160216749008495	2.35668430085789	0	#FFFFFF
74	Sports Science	Liberal Arts	145	60	1420	1050	0.559605911330049	0.158807508308953	0.347515852024306	0.901135226411576	1	#CBCBE1
75	Sports Science	Biological Science	50	55	1515	1055	1.57962085308057	0.199473686201958	0.868284192870278	2.87371584093754	0	#FAD8BA
76	Sports Science	Medical Science	290	230	1275	880	1.1490987460815	0.0985737252561722	0.854923541059437	1.54449826777467	0	#FFFFFF
77	Sports Science	Computer Science	130	10	1435	1100	0.10034965034965	0.330602877653684	0.0372202124059417	0.270553327731401	1	#6465A5
78	Sports Science	Psychology	150	230	1415	880	2.4655303030303	0.113391226163692	1.75458653916189	3.46454252297203	1	#FAD8BA
79	Sports Science	Sports Science	650	495	915	615	1.13302063789869	0.0792311554484065	0.893323707672193	1.4370331324235	0	#FFFFFF
80	Food Science	Liberal Arts	105	115	2850	5065	0.616274150331406	0.136995519112648	0.408587200415803	0.92952943210212	1	#FFFFFF
81	Food Science	Finance-Marketing	25	25	2930	5155	0.568380213385063	0.283787391103407	0.242603497036766	1.33162164154085	0	#CBCBE1
82	Food Science	Biological Science	250	590	2705	4590	1.39080610021786	0.0792620082074794	1.09647170382872	1.76415095952661	1	#FAD8BA
83	Food Science	Engineering	155	150	2800	5030	0.538703264285256	0.116936861528318	0.379310186598183	0.765076228387747	1	#CBCBE1
84	Food Science	Medical Science	410	870	2545	4310	1.25298511685813	0.0649106736025215	1.03127590363695	1.52235856334007	1	#FAD8BA
85	Food Science	Food Science	770	1970	2185	3210	1.74149370878343	0.0507494620221752	1.49555116661948	2.02788136268687	1	#FAD8BA
86	Food Science	Chemistry	285	735	2670	4445	1.54910899295483	0.0739514696353819	1.24088584226289	1.93389157190909	1	#FAD8BA
87	Food Science	Chemical Materials	30	15	2925	5165	0.283155856727977	0.317073321463802	0.109374471442786	0.733052586601941	1	#9798C3
88	Food Science	Computer Science	675	335	2280	4845	0.233551198257081	0.0714951113600674	0.188465691709771	0.289422237609787	1	#9798C3
89	Food Science	Psychology	10	65	2945	5115	3.74242424242424	0.340469789232142	1.3475986447933	10.3931087081443	1	#F6B175
90	Food Science	Geography-Geology	40	65	2915	5115	0.926075268817204	0.202294765080976	0.504754019202369	1.6990759278551	0	#FFFFFF
91	Food Science	Physics-Maths	75	30	2880	5150	0.22368932038835	0.217274167001442	0.116563434338174	0.429267654474168	1	#9798C3
92	Food Science	Statistics	105	175	2850	5005	0.949050949050949	0.125653382886725	0.650995243416063	1.38357033020417	0	#FFFFFF
93	Population Health	Liberal Arts	150	180	1915	2260	1.01681415929204	0.114834199217031	0.720486766001922	1.4350173845303	0	#FFFFFF
94	Population Health	Finance-Marketing	50	55	2015	2385	0.929350104821803	0.197730582635036	0.513522467436751	1.68189645458633	0	#FFFFFF
95	Population Health	Biological Science	215	330	1850	2110	1.34575112972556	0.0932520241647887	1.0173449520449	1.7801691545403	1	#FAD8BA
96	Population Health	Medical Science	705	915	1360	1525	1.15744680851064	0.0624689339891481	0.959646540002216	1.39601724039808	0	#FFFFFF
97	Population Health	Food Science	15	35	2050	2405	1.98891198891199	0.310067251627682	0.784574297163085	5.04193282132919	0	#FAD8BA
98	Population Health	Chemistry	70	15	1995	2425	0.176288659793814	0.286122360571895	0.0747205894199186	0.415918715486132	1	#6465A5
99	Population Health	Pharmacy	105	110	1960	2330	0.881258941344778	0.13983600125042	0.579313334728817	1.34058250543061	0	#FFFFFF
100	Population Health	Computer Science	255	40	1810	2400	0.118300653594771	0.172889333048523	0.070425914330434	0.198720098617196	1	#6465A5
101	Population Health	Psychology	95	200	1970	2240	1.8515037593985	0.128375848873923	1.25969623077231	2.72134351705176	1	#FAD8BA
102	Population Health	Geography-Geology	40	45	2025	2395	0.951200417536535	0.219393677933442	0.492524275884698	1.83703073863001	0	#FFFFFF
103	Population Health	Statistics	40	50	2025	2390	1.05910041841004	0.214271410137552	0.556886213500316	2.0142242150796	0	#FFFFFF
104	Population Health	Optometry	20	20	2045	2420	0.84504132231405	0.317651098999371	0.325848396343535	2.19149409489627	0	#FFFFFF
105	Population Health	Population Health	220	390	1845	2050	1.59545454545455	0.0902184427246452	1.21713939699766	2.09135881468511	1	#FAD8BA
106	Japanese	Liberal Arts	90	15	875	130	1.12179487179487	0.294300768964239	0.463952853748621	2.71239571912864	0	#FFFFFF
107	Japanese	Japanese	120	65	845	80	5.72135416666667	0.193394365664079	3.20279037748468	10.2204295762065	1	#F28A30
108	Japanese	Computer Science	430	35	535	110	0.395877378435518	0.204590024038786	0.214290900649087	0.731337160291345	1	#CBCBE1
109	Japanese	Statistics	20	20	945	125	7.56	0.330239611582561	2.80710121681051	20.360363088346	1	#F28A30
110	Physics-Maths	Liberal Arts	2870	810	77315	21825	0.999798843349258	0.0405185522030529	0.885363633109655	1.129025057932	0	#FFFFFF
111	Physics-Maths	Finance-Marketing	2600	895	77585	21740	1.22847949543557	0.0395072280706835	1.09117548078075	1.38306065090997	1	#FAD8BA
112	Physics-Maths	Ancient History	35	10	80150	22625	1.0121546961326	0.35864760430375	0.345120588224494	2.96840340407881	0	#FFFFFF
113	Physics-Maths	Biological Science	995	505	79190	22130	1.8161730477966	0.0551637428998884	1.53916542479565	2.14303445646898	1	#FAD8BA
114	Physics-Maths	Engineering	8420	2095	71765	20540	0.869329036443577	0.025665378926179	0.804906043812917	0.938908310371156	1	#FFFFFF
115	Physics-Maths	Medical Science	570	360	79615	22275	2.25738082580188	0.0677467162899331	1.84220839332416	2.76611930070677	1	#FAD8BA
116	Physics-Maths	Food Science	265	45	79920	22590	0.600766744343381	0.161408138008403	0.370177393487707	0.974993847432046	1	#CBCBE1
117	Physics-Maths	Chemistry	1795	870	78390	21765	1.74564847218996	0.0420146451331079	1.53892199570972	1.9801449306427	1	#FAD8BA
118	Physics-Maths	Pharmacy	80	25	80105	22610	1.10715667846086	0.229252506710086	0.556569993257874	2.20241106331533	0	#FFFFFF
119	Physics-Maths	Chinese	30	15	80155	22620	1.77177276746242	0.316317379372335	0.685935602737404	4.5764919141006	0	#FAD8BA
120	Physics-Maths	Computer Science	19860	3320	60325	19315	0.52210933432813	0.0204916420778188	0.49097936108105	0.555213067189525	1	#CBCBE1
121	Physics-Maths	Psychology	540	330	79645	22305	2.18210914344068	0.0702818866795026	1.76728813759784	2.69429767143663	1	#FAD8BA
122	Physics-Maths	Geography-Geology	4475	980	75710	21655	0.765646134338774	0.0361006766811819	0.687057555918647	0.853224010096354	1	#FFFFFF
123	Physics-Maths	Physics-Maths	33210	9945	46975	12690	1.10851373486154	0.0151906082670324	1.0591305288089	1.16019949095283	1	#FFFFFF
124	Physics-Maths	Law	70	25	80115	22610	1.26547987616099	0.233114616788309	0.628831180758619	2.54669196752691	0	#FAD8BA
125	Physics-Maths	Statistics	4300	2370	75885	20265	2.06390270772726	0.0267772863827247	1.90459016629614	2.2365412057376	1	#FAD8BA
126	Law	Liberal Arts	60	50	555	580	0.797413793103448	0.200480937745969	0.436999005415638	1.45508055979862	0	#FFFFFF
127	Law	Finance-Marketing	65	140	550	490	2.41758241758242	0.162439129128991	1.4850532830438	3.93568689591002	1	#FAD8BA
128	Law	Biological Science	20	35	595	595	1.75	0.2862390139538	0.741484327434698	4.13022890260578	0	#FAD8BA
129	Law	Engineering	60	40	555	590	0.627118644067797	0.212516784567021	0.331485939524692	1.18640867332515	0	#FFFFFF
130	Law	Medical Science	55	45	560	585	0.783216783216783	0.209521255244322	0.417734370931768	1.46846554221568	0	#FFFFFF
131	Law	Chemistry	15	40	600	590	2.71186440677966	0.308266522002586	1.07555499773826	6.83759415020454	1	#FAD8BA
132	Law	Computer Science	150	45	465	585	0.238461538461538	0.180966373209774	0.138560757726889	0.410389682174846	1	#9798C3
133	Law	Psychology	45	150	570	480	3.95833333333333	0.180904970045421	2.3004578103739	6.8109933192955	1	#F6B175
134	Law	Physics-Maths	40	20	575	610	0.471311475409836	0.279961559320343	0.203493589689897	1.09160444410807	0	#CBCBE1
135	Law	Law	50	45	565	585	0.869230769230769	0.2137791744676	0.457726170284134	1.65068588870175	0	#FFFFFF
136	Law	Statistics	45	10	570	620	0.204301075268817	0.354386104994173	0.0705580976091006	0.591554063535457	1	#6465A5
137	Ancient History	Liberal Arts	85	75	350	315	0.980392156862745	0.176436348997117	0.577462557441333	1.66446944282727	0	#FFFFFF
138	Ancient History	Ancient History	30	25	405	365	0.924657534246575	0.280253804904054	0.398880558920948	2.14347763137888	0	#FFFFFF
139	Ancient History	Biological Science	40	120	395	270	4.38888888888889	0.198918783946256	2.41649886528216	7.97117927748881	1	#F6B175
140	Ancient History	Computer Science	110	30	325	360	0.246212121212121	0.219724698836847	0.127360207230789	0.475976052095475	1	#9798C3
141	Ancient History	Geography-Geology	20	20	415	370	1.12162162162162	0.324210334901464	0.424070531328307	2.96657034420336	0	#FFFFFF
142	Ancient History	Physics-Maths	125	25	310	365	0.16986301369863	0.232304826637352	0.0846121463795447	0.341008290858775	1	#6465A5
143	Chemical Materials	Chemical Materials	40	10	25	5	1.25	0.604152298679729	0.204065686417229	7.65684827975115	0	#FAD8BA
144	Chinese	Computer Science	135	15	290	20	1.61111111111111	0.357102716226218	0.551902390807465	4.70314870089265	0	#FAD8BA
145	Geography-Geology	Liberal Arts	1570	610	24940	11885	0.815318779492429	0.0489951307811693	0.703870073827395	0.944413943582484	1	#FFFFFF
146	Geography-Geology	Finance-Marketing	510	110	26000	12385	0.452793147941454	0.105692467930168	0.329757649876023	0.621734279401288	1	#CBCBE1
147	Geography-Geology	Ancient History	15	15	26495	12480	2.12299679487179	0.36530973776897	0.709566867905584	6.35192480779082	0	#FAD8BA
148	Geography-Geology	Biological Science	1515	1325	24995	11170	1.95705582196537	0.0392977926110967	1.73941323384815	2.20193075213943	1	#FAD8BA
149	Geography-Geology	Engineering	455	115	26055	12380	0.531932929751993	0.104940984201795	0.388267469649349	0.728757013844291	1	#CBCBE1
150	Geography-Geology	Medical Science	160	275	26350	12220	3.70614259410802	0.100030732082979	2.74532484183911	5.00323048060872	1	#F6B175
151	Geography-Geology	Food Science	60	55	26450	12440	1.9490219721329	0.18699379103045	1.11220699035575	3.4154493550178	1	#FAD8BA
152	Geography-Geology	Chemistry	400	225	26110	12270	1.19697432762836	0.0840490543614439	0.930205095828588	1.54024907778551	0	#FAD8BA
153	Geography-Geology	Pharmacy	10	15	26500	12480	3.18509615384615	0.408392618347653	0.93548012680841	10.8445248792797	0	#F6B175
154	Geography-Geology	Computer Science	2155	325	24355	12170	0.30181001168672	0.0605325433078714	0.25169048263984	0.361909922850294	1	#9798C3
155	Geography-Geology	Psychology	285	410	26225	12085	3.12181985787804	0.0779017014012598	2.47121767589108	3.94370731486756	1	#F6B175
156	Geography-Geology	Geography-Geology	16710	8265	9800	4230	1.14591423999728	0.0227878032239012	1.07019339123281	1.22699266897537	1	#FFFFFF
157	Geography-Geology	Physics-Maths	2115	415	24395	12080	0.396252133139198	0.0548290548568906	0.336152035397058	0.467097433552351	1	#CBCBE1
158	Geography-Geology	Law	30	10	26480	12485	0.706981711386998	0.365309723110575	0.236293724930415	2.11526201291583	0	#FFFFFF
159	Geography-Geology	Statistics	505	310	26005	12185	1.31009153438938	0.0729830578380049	1.05247847476722	1.63076002942325	1	#FAD8BA
160	Geography-Geology	Sports Science	10	10	26500	12485	2.12254705646776	0.447345316242827	0.55464936510883	8.12261996556324	0	#FAD8BA
161	Finance-Marketing	Liberal Arts	2115	925	44970	20615	0.954049502617216	0.0403068199497971	0.845387498026302	1.0766783937179	0	#FFFFFF
162	Finance-Marketing	Finance-Marketing	21735	12150	25350	9390	1.50913817395273	0.0165607147429019	1.43599300283146	1.58600914042803	1	#FAD8BA
163	Finance-Marketing	Biological Science	625	445	46460	21095	1.56812135577151	0.0625789061985073	1.29971056269816	1.89196322396724	1	#FAD8BA
164	Finance-Marketing	Engineering	1415	285	45670	21255	0.432771170865637	0.0654555549679963	0.355612782632983	0.52667084952824	1	#CBCBE1
165	Finance-Marketing	Medical Science	760	610	46325	20930	1.77648867151155	0.0549954421831942	1.5062941560558	2.09514986652579	1	#FAD8BA
166	Finance-Marketing	Food Science	95	45	46990	21495	1.03551621552136	0.181152812791908	0.601361891324349	1.78310905309649	0	#FFFFFF
167	Finance-Marketing	Chemistry	430	255	46655	21285	1.29985905567301	0.0794705316141848	1.02413079201092	1.64982205182745	1	#FAD8BA
168	Finance-Marketing	Pharmacy	70	45	47015	21495	1.40609111753564	0.191247820281763	0.792209134475777	2.49566957104188	0	#FAD8BA
169	Finance-Marketing	Chinese	60	10	47025	21530	0.364026939154668	0.341664131523171	0.130612572442305	1.01457011336984	0	#9798C3
170	Finance-Marketing	Computer Science	11890	2995	35195	18545	0.4780453564523	0.0223680603274152	0.4470191500554	0.511224995164715	1	#CBCBE1
171	Finance-Marketing	Psychology	450	800	46635	20740	3.99742847958856	0.059513707261902	3.34380758265656	4.77881398807358	1	#F6B175
172	Finance-Marketing	Geography-Geology	730	140	46355	21400	0.415420560747664	0.0926338047065077	0.3146276865645	0.548503039183504	1	#CBCBE1
173	Finance-Marketing	Physics-Maths	2515	780	44570	20760	0.665843091738586	0.0418362494681931	0.587305599262469	0.754883017244768	1	#FFFFFF
174	Finance-Marketing	Law	115	75	46970	21465	1.42709567648042	0.148650136765635	0.913648799711436	2.22908635185898	0	#FAD8BA
175	Finance-Marketing	Statistics	3960	1930	43125	19610	1.07179971566764	0.0290661790396552	0.982299208242965	1.16945490830641	0	#FFFFFF
176	Finance-Marketing	Optometry	10	10	47075	21530	2.18648397584765	0.447289268277493	0.571452998390584	8.3658886909383	0	#FAD8BA
177	Finance-Marketing	Sports Science	40	15	47045	21525	0.819599303135888	0.302876840511323	0.330360685708765	2.03336246339257	0	#FFFFFF
178	Computer Science	Liberal Arts	8360	1930	150570	30195	1.15120972054849	0.0260290498298884	1.06473524382189	1.24470738465292	1	#FFFFFF
179	Computer Science	Finance-Marketing	8115	1995	150815	30130	1.23055146736293	0.0257740542826932	1.138988119202	1.32947560057956	1	#FAD8BA
180	Computer Science	Biological Science	2215	1345	156715	30780	3.09165130240533	0.0351259353115131	2.78243806262485	3.43522750930443	1	#F6B175
181	Computer Science	Japanese	445	55	158485	32070	0.610789950354386	0.143061178271013	0.397648951693426	0.938175146357568	1	#FFFFFF
182	Computer Science	Engineering	5765	1140	153165	30985	0.977492816446869	0.0330069099997511	0.88533863738263	1.07923924909682	0	#FFFFFF
183	Computer Science	Medical Science	1520	930	157410	31195	3.08735585156191	0.0420900559501396	2.72112349663757	3.50287892701369	1	#F6B175
184	Computer Science	Food Science	405	215	158525	31910	2.63726878450581	0.0846046386728855	2.04608848480265	3.39925995057812	1	#FAD8BA
185	Computer Science	Chemistry	1410	1480	157520	30645	5.39533828826796	0.0377342773182193	4.8178726360794	6.04201842673421	1	#F28A30
186	Computer Science	Pharmacy	165	165	158765	31960	4.96761576971214	0.110266948130683	3.56847793524387	6.91533109726412	1	#F28A30
187	Computer Science	Chinese	80	25	158850	32100	1.54643691588785	0.229210488187307	0.777495094877368	3.0758613791614	0	#FAD8BA
188	Computer Science	Computer Science	102100	14105	56830	18020	0.435682602093006	0.012400862873928	0.419771876603111	0.452196396058244	1	#CBCBE1
189	Computer Science	Psychology	1850	1000	157080	31125	2.72797134483881	0.0397370763573962	2.42140271553143	3.07335397392929	1	#F6B175
190	Computer Science	Geography-Geology	3140	715	155790	31410	1.12940065336813	0.0418966422043841	0.9960051707971	1.28066186123065	0	#FFFFFF
191	Computer Science	Physics-Maths	15640	3795	143290	28330	1.22728192936193	0.0192281136545799	1.15849015830914	1.30015859291954	1	#FAD8BA
192	Computer Science	Law	110	30	158820	32095	1.34957300060899	0.206062360370903	0.72731265315326	2.50421503885063	0	#FAD8BA
193	Computer Science	Statistics	7160	3025	151770	29100	2.20346066347981	0.0226096549172078	2.05895832730662	2.35810449930483	1	#FAD8BA
194	Computer Science	Optometry	65	80	158865	32045	6.10161191593552	0.167099120744864	3.69601651661735	10.072917100154	1	#F28A30
195	Computer Science	Sports Science	255	40	158675	32085	0.775758020209798	0.170173552673601	0.465596781546315	1.29253579442959	0	#FFFFFF
196	Medical Science	Liberal Arts	5160	6735	97445	123880	1.02670638220784	0.0189897624087672	0.969850545957209	1.08689529501262	0	#FFFFFF
197	Medical Science	Finance-Marketing	3235	4070	99370	126545	0.987939668479662	0.0239329267573171	0.919493386313333	1.06148103192893	0	#FFFFFF
198	Medical Science	Ancient History	45	70	102560	130545	1.22209029666228	0.191116056603717	0.688813022988693	2.16822946627219	0	#FAD8BA
199	Medical Science	Biological Science	8365	12570	94240	118045	1.1996567813793	0.0147710112103215	1.1476569930793	1.25401265516438	1	#FAD8BA
200	Medical Science	Japanese	35	75	102570	130540	1.68372037032984	0.204749045984044	0.910973667861062	3.11196073550615	0	#FAD8BA
201	Medical Science	Engineering	5345	3090	97260	127525	0.440909750266323	0.0229964921948423	0.411517163973481	0.472401700096375	1	#CBCBE1
202	Medical Science	Medical Science	44115	59065	58490	71550	1.09450035811839	0.00840664660157028	1.06724229311487	1.12245461189978	1	#FFFFFF
203	Medical Science	Food Science	1320	2905	101285	127710	1.74538979767133	0.0334591274156086	1.57869811291917	1.92968213547941	1	#FAD8BA
204	Medical Science	Chemistry	4015	5380	98590	125235	1.05488197754846	0.0212853849670114	0.989626911598458	1.12443990105239	0	#FFFFFF
205	Medical Science	Pharmacy	5130	7705	97475	122910	1.19113586971433	0.0185233016089897	1.12675008655196	1.25920084413918	1	#FAD8BA
206	Medical Science	Chinese	25	20	102580	130595	0.628385466518626	0.300029008180846	0.255460233031137	1.54571335759998	0	#FFFFFF
207	Medical Science	Computer Science	5965	3530	96640	127085	0.45001489159149	0.0216598047965244	0.421702993869891	0.480227566789773	1	#CBCBE1
208	Medical Science	Psychology	3445	6205	99160	124410	1.43560111709854	0.0216693047229561	1.34524445068741	1.53202681219866	1	#FAD8BA
209	Medical Science	Geography-Geology	760	1520	101845	129095	1.57783028002634	0.0446234163447714	1.380133748611	1.8038457468876	1	#FAD8BA
210	Medical Science	Physics-Maths	2790	1865	99815	128750	0.518230782614748	0.0302059843928056	0.473334684332633	0.567385304603545	1	#CBCBE1
211	Medical Science	Law	110	235	102495	130380	1.67944923231394	0.115601274652818	1.18727655830861	2.37564677259191	1	#FAD8BA
212	Medical Science	Statistics	1835	2730	100770	127885	1.17229855373937	0.030479544092557	1.06985996397819	1.28454559042404	1	#FAD8BA
213	Medical Science	Surgery	6880	5340	95725	125275	0.593080687603551	0.0187361625005423	0.56066409722701	0.627371546970808	1	#CBCBE1
214	Medical Science	Optometry	2620	4245	99985	126370	1.28193873014358	0.0252024883771221	1.18858806161285	1.38262107867058	1	#FAD8BA
215	Medical Science	Nursing	320	1605	102285	129010	3.9766157904426	0.0613643292246598	3.30798143833017	4.7803996000594	1	#F6B175
216	Medical Science	Population Health	405	850	102200	129765	1.65294052449038	0.0605235273651196	1.37848525601492	1.98203960875223	1	#FAD8BA
217	Medical Science	Sports Science	625	805	101980	129810	1.01186534165319	0.0534765877359365	0.861884280401957	1.18794540394844	0	#FFFFFF
218	Biological Science	Liberal Arts	4950	6490	77415	100505	1.0098966883903	0.0194671660486188	0.95260641041787	1.07063243546125	0	#FFFFFF
219	Biological Science	Finance-Marketing	2915	3215	79450	103780	0.844350283139522	0.0260061043659296	0.780979673157938	0.912862940151856	1	#FFFFFF
220	Biological Science	Ancient History	70	75	82295	106920	0.824665303831971	0.166254479075613	0.500803683238127	1.35796298251447	0	#FFFFFF
221	Biological Science	Biological Science	12120	21270	70245	85725	1.43804604869936	0.0124669131116783	1.38525542108294	1.49284847162928	1	#FAD8BA
222	Biological Science	Japanese	35	90	82330	106905	1.98031630219086	0.199258726340184	1.08924021367001	3.6003561083276	1	#FAD8BA
223	Biological Science	Engineering	4650	2525	77715	104470	0.403944487844944	0.0251700818862699	0.374565698147549	0.435627581669365	1	#CBCBE1
224	Biological Science	Medical Science	23705	32405	58660	74590	1.07506201588157	0.0101734282761689	1.04274646527578	1.10837905135999	1	#FFFFFF
225	Biological Science	Food Science	1665	3630	80700	103365	1.7021287722202	0.0299691294934804	1.55577264207629	1.86225305604632	1	#FAD8BA
226	Biological Science	Chemistry	4655	6275	77710	100720	1.04005243876741	0.0199244119717395	0.979706636990528	1.10411528772412	0	#FFFFFF
227	Biological Science	Pharmacy	2295	3955	80070	103040	1.33914553140097	0.0266602398551234	1.23621096468177	1.45065106644869	1	#FAD8BA
228	Biological Science	Chemical Materials	45	15	82320	106980	0.256496541409609	0.298178443464169	0.104855147527013	0.627441544900239	1	#9798C3
229	Biological Science	Chinese	40	30	82325	106965	0.577233207123826	0.241567442268615	0.279651456580664	1.19147663123417	0	#CBCBE1
230	Biological Science	Computer Science	6540	3905	75825	103090	0.439176576804271	0.0207816185450759	0.412632225730458	0.467428507969974	1	#CBCBE1
231	Biological Science	Psychology	2365	5495	80000	101500	1.83130422103959	0.0250433388188427	1.69875968148241	1.97419045586887	1	#FAD8BA
232	Biological Science	Geography-Geology	3550	4030	78815	102965	0.868952324152266	0.0234995548222846	0.809801856719411	0.932423327242694	1	#FFFFFF
233	Biological Science	Physics-Maths	3350	2250	79015	104745	0.506656891683641	0.0276614303147486	0.466309576733625	0.550495247574911	1	#CBCBE1
234	Biological Science	Law	110	195	82255	106800	1.36531537282942	0.11933413103827	0.954452931919361	1.95304137579183	0	#FAD8BA
235	Biological Science	Statistics	2305	3225	80060	103770	1.07945006863795	0.0276775058005391	0.993440804398928	1.17290576904325	0	#FFFFFF
236	Biological Science	Surgery	4800	3640	77565	103355	0.569107687097867	0.0224861382081843	0.531982853392754	0.608823305954873	1	#CBCBE1
237	Biological Science	Optometry	1480	2445	80885	104550	1.27808901081857	0.0332656228555103	1.15669769836833	1.41221991007629	1	#FAD8BA
238	Biological Science	Nursing	120	715	82245	106280	4.61086869589763	0.0987598229737121	3.42854786178626	6.20090807766419	1	#F28A30
239	Biological Science	Population Health	295	530	82070	106465	1.38494149824045	0.072788738413637	1.11325892690814	1.72292618292813	1	#FAD8BA
240	Biological Science	Sports Science	305	590	82060	106405	1.49183794364403	0.0706766442231509	1.20680810736941	1.8441875195447	1	#FAD8BA
241	Statistics	Liberal Arts	720	595	15145	9180	1.3633616255144	0.0569607058583261	1.1492060536388	1.61742527899134	1	#FAD8BA
242	Statistics	Finance-Marketing	1240	595	14625	9180	0.764448924731183	0.0516181403390368	0.654780976961326	0.892484936313563	1	#FFFFFF
243	Statistics	Biological Science	370	475	15495	9300	2.13894943330427	0.070569325416361	1.73083995400464	2.64328580331604	1	#FAD8BA
244	Statistics	Engineering	375	135	15490	9640	0.578464730290456	0.101204576443561	0.42699138950251	0.783672580798128	1	#CBCBE1
245	Statistics	Medical Science	215	250	15650	9525	1.91051699932857	0.0939151075754927	1.44141974655607	2.53227778615107	1	#FAD8BA
246	Statistics	Food Science	50	35	15815	9740	1.13660164271047	0.220765325822811	0.586106841699965	2.20414300311728	0	#FFFFFF
247	Statistics	Chemistry	505	650	15360	9125	2.16660789366608	0.060772960813392	1.80551140662486	2.59992251927738	1	#FAD8BA
248	Statistics	Pharmacy	80	45	15785	9730	0.912544964028777	0.186784229601978	0.521070146603404	1.59813091731024	0	#FFFFFF
249	Statistics	Computer Science	3585	1135	12280	8640	0.449978046386694	0.0368398054027557	0.402896368824264	0.502561596226009	1	#CBCBE1
250	Statistics	Psychology	370	515	15495	9260	2.32908907827914	0.0694044565111763	1.89129894987732	2.86821707108285	1	#FAD8BA
251	Statistics	Geography-Geology	485	245	15380	9530	0.815244317997425	0.0794571558976896	0.642339112792967	1.03469224400368	0	#FFFFFF
252	Statistics	Physics-Maths	2770	1395	13095	8380	0.786965915063371	0.0356868810002104	0.707066198536652	0.875894439238174	1	#FFFFFF
253	Statistics	Statistics	5065	3675	10800	6100	1.28461152557733	0.0269456717971256	1.18485374203151	1.39276833342882	1	#FAD8BA
254	Statistics	Sports Science	15	20	15850	9755	2.1664103878353	0.341807357559582	0.776972381742823	6.04054156724733	0	#FAD8BA
255	Psychology	Liberal Arts	1135	1305	11685	16110	0.833965003814633	0.0423673676692796	0.734426069688079	0.946994743641017	1	#FFFFFF
256	Psychology	Finance-Marketing	485	835	12335	16580	1.28085322025046	0.0583167576007234	1.07527469738225	1.52573568021266	1	#FAD8BA
257	Psychology	Biological Science	935	1695	11885	15720	1.37058109156223	0.0425116704148391	1.20647126996903	1.55701389275199	1	#FAD8BA
258	Psychology	Engineering	145	50	12675	17365	0.25169534438079	0.164417256661636	0.153694618248985	0.41218454559246	1	#9798C3
259	Psychology	Medical Science	1355	2190	11465	15225	1.21708687037609	0.0367087429581938	1.09017034444284	1.35877888954953	1	#FAD8BA
260	Psychology	Food Science	65	140	12755	17275	1.59029277524212	0.150544877942736	1.01235925287078	2.49815577208944	1	#FAD8BA
261	Psychology	Chemistry	325	335	12495	17080	0.75406683480454	0.0787437472181859	0.595409713534697	0.955000864827176	1	#FFFFFF
262	Psychology	Pharmacy	55	170	12765	17245	2.28793589709797	0.155565092981446	1.43469857829319	3.64860657731814	1	#FAD8BA
263	Psychology	Computer Science	2055	840	10765	16575	0.26547764529731	0.0427822352988476	0.233500433289556	0.301834044415698	1	#9798C3
264	Psychology	Psychology	4235	6730	8585	10685	1.27681337252954	0.0243882615017362	1.18673119986481	1.37373348611377	1	#FAD8BA
265	Psychology	Geography-Geology	360	815	12460	16600	1.69928045515395	0.0643837668088295	1.40081414446944	2.06133988343034	1	#FAD8BA
266	Psychology	Physics-Maths	585	165	12235	17250	0.200052025269417	0.0889365589533375	0.153203604057321	0.261226314228362	1	#6465A5
267	Psychology	Law	40	85	12780	17330	1.56708020773226	0.192095436042087	0.880670120683306	2.78849062752439	0	#FAD8BA
268	Psychology	Statistics	705	1180	12115	16235	1.24900453664812	0.0490921069533253	1.07796019021055	1.44718918818596	1	#FAD8BA
269	Psychology	Optometry	10	55	12810	17360	4.05846774193548	0.343973088890606	1.44612307213753	11.3898745754638	1	#F6B175
270	Psychology	Nursing	20	150	12800	17265	5.56038227628149	0.238333195999588	2.72009626881183	11.3664547144468	1	#F28A30
271	Psychology	Population Health	25	75	12795	17340	2.2136678200692	0.23123399185611	1.10622001441506	4.42979258533944	1	#FAD8BA
272	Psychology	Sports Science	280	525	12540	16890	1.39209591474245	0.0749342506729739	1.11183045067477	1.7430094981357	1	#FAD8BA
