# Supplementary material for: Bourdieu, networks, and movements: Using the concepts of habitus, field and capital to understand a network analysis of gender differences in undergraduate physics
Source: PLoS One. 2019 Sep 12;14(9):e0222357. doi: 10.1371/journal.pone.0222357 (PMC6742474; doi:10.1371/journal.pone.0222357)
Supplement: S3 Table — Spreadsheet showing the community membership and student population of each university course. (CSV) [file pone.0222357.s003.csv]

Community	Label	Course	Course_Population
1	Engineering	BIOMENG_221	35
1	Engineering	BIOMENG_241	75
1	Engineering	BIOMENG_321	25
1	Engineering	BIOMENG_341	20
1	Engineering	CHEMMAT_121	395
1	Engineering	CHEMMAT_212	25
1	Engineering	CHEMMAT_213	25
1	Engineering	CHEMMAT_221	25
1	Engineering	CHEMMAT_232	25
1	Engineering	CHEMMAT_242	25
1	Engineering	CIVIL_201	110
1	Engineering	CIVIL_210	110
1	Engineering	CIVIL_211	105
1	Engineering	CIVIL_220	105
1	Engineering	CIVIL_221	110
1	Engineering	CIVIL_230	110
1	Engineering	CIVIL_250	105
1	Engineering	CIVIL_312	60
1	Engineering	CIVIL_313	55
1	Engineering	CIVIL_314	30
1	Engineering	CIVIL_322	70
1	Engineering	CIVIL_324	25
1	Engineering	CIVIL_331	70
1	Engineering	CIVIL_332	20
1	Engineering	CIVIL_360	70
1	Engineering	CIVIL_361	70
1	Engineering	COMPSYS_201	105
1	Engineering	COMPSYS_202	115
1	Engineering	COMPSYS_302	30
1	Engineering	COMPSYS_304	20
1	Engineering	ELECTENG_101	420
1	Engineering	ELECTENG_202	60
1	Engineering	ELECTENG_204	60
1	Engineering	ELECTENG_208	35
1	Engineering	ELECTENG_209	85
1	Engineering	ELECTENG_210	100
1	Engineering	ELECTENG_303	70
1	Engineering	ELECTENG_305	50
1	Engineering	ELECTENG_307	55
1	Engineering	ELECTENG_309	30
1	Engineering	ELECTENG_310	30
1	Engineering	ELECTENG_311	30
1	Engineering	ENGGEN_115	485
1	Engineering	ENGGEN_121	335
1	Engineering	ENGGEN_131	520
1	Engineering	ENGGEN_140	280
1	Engineering	ENGGEN_150	60
1	Engineering	ENGGEN_199	500
1	Engineering	ENGGEN_204	380
1	Engineering	ENGGEN_299	360
1	Engineering	ENGGEN_303	245
1	Engineering	ENGSCI_111	420
1	Engineering	ENGSCI_211	390
1	Engineering	ENGSCI_213	40
1	Engineering	ENGSCI_233	65
1	Engineering	ENGSCI_255	40
1	Engineering	ENGSCI_263	40
1	Engineering	ENGSCI_311	150
1	Engineering	ENGSCI_313	40
1	Engineering	ENGSCI_314	70
1	Engineering	ENGSCI_331	50
1	Engineering	ENGSCI_343	50
1	Engineering	ENGSCI_363	30
1	Engineering	ENGSCI_391	70
1	Engineering	ENVENG_244	105
1	Engineering	ENVENG_333	70
1	Engineering	MECHENG_201	25
1	Engineering	MECHENG_211	105
1	Engineering	MECHENG_222	90
1	Engineering	MECHENG_223	30
1	Engineering	MECHENG_234	40
1	Engineering	MECHENG_235	55
1	Engineering	MECHENG_236	25
1	Engineering	MECHENG_242	125
1	Engineering	MECHENG_270	45
1	Engineering	MECHENG_311	35
1	Engineering	MECHENG_312	25
1	Engineering	MECHENG_313	25
1	Engineering	MECHENG_322	60
1	Engineering	MECHENG_325	60
1	Engineering	MECHENG_334	35
1	Engineering	MECHENG_340	35
1	Engineering	MECHENG_352	35
1	Engineering	MECHENG_370	25
1	Engineering	MECHENG_371	25
1	Engineering	SOFTENG_206	45
1	Engineering	SOFTENG_211	45
1	Engineering	SOFTENG_250	45
1	Engineering	SOFTENG_251	50
1	Engineering	SOFTENG_254	45
1	Engineering	SOFTENG_306	35
1	Engineering	SOFTENG_325	35
1	Engineering	SOFTENG_350	35
1	Engineering	SOFTENG_351	35
1	Engineering	SOFTENG_364	20
1	Engineering	SOFTENG_370	35
2	Physics-Maths	GEOPHYS_330	100
2	Physics-Maths	GEOPHYS_331	75
2	Physics-Maths	MATHS_150	1015
2	Physics-Maths	MATHS_202	50
2	Physics-Maths	MATHS_250	665
2	Physics-Maths	MATHS_253	470
2	Physics-Maths	MATHS_255	240
2	Physics-Maths	MATHS_260	615
2	Physics-Maths	MATHS_270	400
2	Physics-Maths	MATHS_302	100
2	Physics-Maths	MATHS_315	120
2	Physics-Maths	MATHS_320	105
2	Physics-Maths	MATHS_326	60
2	Physics-Maths	MATHS_328	105
2	Physics-Maths	MATHS_332	110
2	Physics-Maths	MATHS_333	55
2	Physics-Maths	MATHS_340	310
2	Physics-Maths	MATHS_361	255
2	Physics-Maths	MATHS_362	180
2	Physics-Maths	MATHS_363	165
2	Physics-Maths	PHYSICS_111	35
2	Physics-Maths	PHYSICS_120	1690
2	Physics-Maths	PHYSICS_130	625
2	Physics-Maths	PHYSICS_150	1185
2	Physics-Maths	PHYSICS_211	245
2	Physics-Maths	PHYSICS_213	230
2	Physics-Maths	PHYSICS_220	125
2	Physics-Maths	PHYSICS_230	100
2	Physics-Maths	PHYSICS_231	400
2	Physics-Maths	PHYSICS_240	365
2	Physics-Maths	PHYSICS_250	80
2	Physics-Maths	PHYSICS_251	285
2	Physics-Maths	PHYSICS_260	55
2	Physics-Maths	PHYSICS_261	290
2	Physics-Maths	PHYSICS_280	85
2	Physics-Maths	PHYSICS_315	95
2	Physics-Maths	PHYSICS_325	110
2	Physics-Maths	PHYSICS_326	150
2	Physics-Maths	PHYSICS_340	170
2	Physics-Maths	PHYSICS_350	155
2	Physics-Maths	PHYSICS_354	30
2	Physics-Maths	PHYSICS_355	95
2	Physics-Maths	PHYSICS_356	35
2	Physics-Maths	PHYSICS_390	250
2	Physics-Maths	PHYSICS_391	45
3	Geography-Geology	ENVSCI_101	310
3	Geography-Geology	ENVSCI_201	185
3	Geography-Geology	ENVSCI_301	80
3	Geography-Geology	ENVSCI_310	80
3	Geography-Geology	ENVSCI_311	50
3	Geography-Geology	GEOG_101	520
3	Geography-Geology	GEOG_102	265
3	Geography-Geology	GEOG_104	110
3	Geography-Geology	GEOG_105	235
3	Geography-Geology	GEOG_201	120
3	Geography-Geology	GEOG_202	125
3	Geography-Geology	GEOG_205	225
3	Geography-Geology	GEOG_207	25
3	Geography-Geology	GEOG_210	135
3	Geography-Geology	GEOG_250	200
3	Geography-Geology	GEOG_260	35
3	Geography-Geology	GEOG_261	45
3	Geography-Geology	GEOG_262	50
3	Geography-Geology	GEOG_302	25
3	Geography-Geology	GEOG_305	70
3	Geography-Geology	GEOG_307	40
3	Geography-Geology	GEOG_312	35
3	Geography-Geology	GEOG_315	45
3	Geography-Geology	GEOG_317	45
3	Geography-Geology	GEOG_318	40
3	Geography-Geology	GEOG_320	75
3	Geography-Geology	GEOG_322	30
3	Geography-Geology	GEOG_325	40
3	Geography-Geology	GEOG_330	70
3	Geography-Geology	GEOG_331	40
3	Geography-Geology	GEOG_332	45
3	Geography-Geology	GEOG_334	35
3	Geography-Geology	GEOG_351	55
3	Geography-Geology	GEOG_360	25
3	Geography-Geology	GEOLOGY_103	490
3	Geography-Geology	GEOLOGY_104	265
3	Geography-Geology	GEOLOGY_201	185
3	Geography-Geology	GEOLOGY_202	135
3	Geography-Geology	GEOLOGY_203	160
3	Geography-Geology	GEOLOGY_204	200
3	Geography-Geology	GEOLOGY_205	130
3	Geography-Geology	GEOLOGY_301	105
3	Geography-Geology	GEOLOGY_302	45
3	Geography-Geology	GEOLOGY_303	75
3	Geography-Geology	GEOLOGY_304	80
3	Geography-Geology	GEOLOGY_305	120
3	Geography-Geology	GEOLOGY_306	40
3	Geography-Geology	GEOLOGY_340	35
3	Geography-Geology	GEOLOGY_361	115
3	Geography-Geology	GEOLOGY_372	95
3	Geography-Geology	PHYSICS_108	310
4	Finance-Marketing	ACCTG_101	720
4	Finance-Marketing	ACCTG_102	255
4	Finance-Marketing	ACCTG_211	160
4	Finance-Marketing	ACCTG_221	125
4	Finance-Marketing	ACCTG_222	105
4	Finance-Marketing	ACCTG_311	105
4	Finance-Marketing	ACCTG_312	75
4	Finance-Marketing	ACCTG_321	40
4	Finance-Marketing	ACCTG_331	65
4	Finance-Marketing	ACCTG_371	65
4	Finance-Marketing	BUSINESS_101	295
4	Finance-Marketing	BUSINESS_102	245
4	Finance-Marketing	COMLAW_101	400
4	Finance-Marketing	COMLAW_201	125
4	Finance-Marketing	COMLAW_203	115
4	Finance-Marketing	COMLAW_301	85
4	Finance-Marketing	COMLAW_311	20
4	Finance-Marketing	COMLAW_314	25
4	Finance-Marketing	ECON_101	370
4	Finance-Marketing	ECON_111	255
4	Finance-Marketing	ECON_191	175
4	Finance-Marketing	ECON_201	110
4	Finance-Marketing	ECON_211	95
4	Finance-Marketing	ECON_221	45
4	Finance-Marketing	ECON_241	30
4	Finance-Marketing	ECON_341	25
4	Finance-Marketing	ECON_351	35
4	Finance-Marketing	ECON_352	30
4	Finance-Marketing	ECON_381	25
4	Finance-Marketing	FINANCE_251	190
4	Finance-Marketing	FINANCE_261	120
4	Finance-Marketing	FINANCE_351	100
4	Finance-Marketing	FINANCE_361	65
4	Finance-Marketing	FINANCE_362	75
4	Finance-Marketing	FINANCE_383	40
4	Finance-Marketing	INFOSYS_110	505
4	Finance-Marketing	INTBUS_201	25
4	Finance-Marketing	INTBUS_202	35
4	Finance-Marketing	MGMT_101	180
4	Finance-Marketing	MGMT_211	50
4	Finance-Marketing	MGMT_223	30
4	Finance-Marketing	MGMT_314	20
4	Finance-Marketing	MKTG_201	75
4	Finance-Marketing	MKTG_202	55
4	Finance-Marketing	MKTG_301	45
4	Finance-Marketing	MKTG_303	55
4	Finance-Marketing	MKTG_306	40
4	Finance-Marketing	OPSMGT_255	30
4	Finance-Marketing	OPSMGT_258	25
4	Finance-Marketing	OPSMGT_357	35
4	Finance-Marketing	STATS_108	720
5	Computer Science	COMPSCI_101	2385
5	Computer Science	COMPSCI_105	1520
5	Computer Science	COMPSCI_111	2090
5	Computer Science	COMPSCI_210	1040
5	Computer Science	COMPSCI_215	760
5	Computer Science	COMPSCI_220	825
5	Computer Science	COMPSCI_225	1025
5	Computer Science	COMPSCI_230	1010
5	Computer Science	COMPSCI_280	550
5	Computer Science	COMPSCI_313	205
5	Computer Science	COMPSCI_314	565
5	Computer Science	COMPSCI_320	165
5	Computer Science	COMPSCI_335	645
5	Computer Science	COMPSCI_340	415
5	Computer Science	COMPSCI_345	500
5	Computer Science	COMPSCI_350	120
5	Computer Science	COMPSCI_351	300
5	Computer Science	COMPSCI_367	230
5	Computer Science	COMPSCI_369	120
5	Computer Science	COMPSCI_373	520
5	Computer Science	ESOL_100	35
5	Computer Science	ESOL_102	55
5	Computer Science	INFOSYS_220	405
5	Computer Science	INFOSYS_222	470
5	Computer Science	INFOSYS_224	235
5	Computer Science	INFOSYS_280	100
5	Computer Science	INFOSYS_320	60
5	Computer Science	INFOSYS_321	125
5	Computer Science	INFOSYS_322	150
5	Computer Science	INFOSYS_323	80
5	Computer Science	INFOSYS_330	95
5	Computer Science	INFOSYS_338	45
5	Computer Science	INFOSYS_339	125
5	Computer Science	INFOSYS_341	145
5	Computer Science	INNOVENT_303	45
5	Computer Science	JAPANESE_130	80
5	Computer Science	JAPANESE_131	45
5	Computer Science	LINGUIST_100	90
5	Computer Science	MATHS_162	1045
5	Computer Science	MATHS_208	1570
5	Computer Science	PHIL_101	1045
5	Computer Science	PHIL_105	285
5	Computer Science	PHIL_216	30
5	Computer Science	PHIL_222	95
5	Computer Science	PHIL_266	20
5	Computer Science	PHYSICS_140	730
6	Medical Science	BIOSCI_107	3760
6	Medical Science	BIOSCI_201	1140
6	Medical Science	BIOSCI_202	1050
6	Medical Science	BIOSCI_203	1155
6	Medical Science	BIOSCI_349	150
6	Medical Science	BIOSCI_350	310
6	Medical Science	BIOSCI_351	260
6	Medical Science	BIOSCI_353	355
6	Medical Science	BIOSCI_354	205
6	Medical Science	BIOSCI_356	285
6	Medical Science	BIOSCI_358	210
6	Medical Science	MATHS_153	80
6	Medical Science	MEDSCI_142	3430
6	Medical Science	MEDSCI_201	535
6	Medical Science	MEDSCI_203	990
6	Medical Science	MEDSCI_204	1040
6	Medical Science	MEDSCI_205	1195
6	Medical Science	MEDSCI_206	895
6	Medical Science	MEDSCI_301	170
6	Medical Science	MEDSCI_302	140
6	Medical Science	MEDSCI_304	135
6	Medical Science	MEDSCI_306	100
6	Medical Science	MEDSCI_307	200
6	Medical Science	MEDSCI_308	100
6	Medical Science	MEDSCI_309	140
6	Medical Science	MEDSCI_310	95
6	Medical Science	MEDSCI_311	185
6	Medical Science	MEDSCI_312	215
6	Medical Science	MEDSCI_313	270
6	Medical Science	MEDSCI_314	180
6	Medical Science	MEDSCI_315	115
6	Medical Science	MEDSCI_316	200
6	Medical Science	MEDSCI_317	185
6	Medical Science	PHYSICS_160	4230
6	Medical Science	POPLHLTH_111	2845
6	Medical Science	POPLHLTH_203	20
6	Medical Science	POPLHLTH_212	25
6	Medical Science	POPLHLTH_307	20
6	Medical Science	PSYCH_305	175
7	Biological Science	ANTHRO_100	75
7	Biological Science	ANTHRO_101	165
7	Biological Science	ANTHRO_102	195
7	Biological Science	ANTHRO_200	45
7	Biological Science	ANTHRO_201	65
7	Biological Science	ANTHRO_206	35
7	Biological Science	BIOINF_301	40
7	Biological Science	BIOSCI_100	550
7	Biological Science	BIOSCI_101	4200
7	Biological Science	BIOSCI_102	535
7	Biological Science	BIOSCI_103	580
7	Biological Science	BIOSCI_104	385
7	Biological Science	BIOSCI_106	3875
7	Biological Science	BIOSCI_204	530
7	Biological Science	BIOSCI_205	185
7	Biological Science	BIOSCI_206	65
7	Biological Science	BIOSCI_207	205
7	Biological Science	BIOSCI_208	95
7	Biological Science	BIOSCI_209	175
7	Biological Science	BIOSCI_210	205
7	Biological Science	BIOSCI_320	40
7	Biological Science	BIOSCI_321	95
7	Biological Science	BIOSCI_322	55
7	Biological Science	BIOSCI_323	40
7	Biological Science	BIOSCI_328	45
7	Biological Science	BIOSCI_329	35
7	Biological Science	BIOSCI_330	35
7	Biological Science	BIOSCI_333	30
7	Biological Science	BIOSCI_335	75
7	Biological Science	BIOSCI_337	60
7	Biological Science	BIOSCI_340	70
7	Biological Science	BIOSCI_347	110
7	Biological Science	BIOSCI_394	40
7	Biological Science	BIOSCI_395	60
7	Biological Science	BIOSCI_396	30
7	Biological Science	CHEM_100	185
7	Biological Science	CHEM_110	4490
7	Biological Science	CHEM_150	665
7	Biological Science	EUROPEAN_100	35
7	Biological Science	MARINE_202	140
7	Biological Science	MARINE_302	60
8	Statistics	MATHS_190	345
8	Statistics	MATHS_269	85
8	Statistics	STATS_125	210
8	Statistics	STATS_150	160
8	Statistics	STATS_201	625
8	Statistics	STATS_208	365
8	Statistics	STATS_210	285
8	Statistics	STATS_220	170
8	Statistics	STATS_255	195
8	Statistics	STATS_301	305
8	Statistics	STATS_302	120
8	Statistics	STATS_310	85
8	Statistics	STATS_320	80
8	Statistics	STATS_325	80
8	Statistics	STATS_326	200
8	Statistics	STATS_330	170
8	Statistics	STATS_331	160
8	Statistics	STATS_340	140
8	Statistics	STATS_370	95
8	Statistics	STATS_380	110
9	Psychology	EDUC_115	30
9	Psychology	PHIL_103	60
9	Psychology	PSYCH_108	905
9	Psychology	PSYCH_109	825
9	Psychology	PSYCH_201	240
9	Psychology	PSYCH_202	335
9	Psychology	PSYCH_203	215
9	Psychology	PSYCH_204	205
9	Psychology	PSYCH_207	195
9	Psychology	PSYCH_208	150
9	Psychology	PSYCH_303	100
9	Psychology	PSYCH_306	150
9	Psychology	PSYCH_309	70
9	Psychology	PSYCH_310	140
9	Psychology	PSYCH_311	100
9	Psychology	PSYCH_313	65
9	Psychology	PSYCH_317	55
9	Psychology	PSYCH_319	30
9	Psychology	PSYCH_322	65
9	Psychology	PSYCH_326	55
9	Psychology	PSYCH_364	70
9	Psychology	SOCIOL_100	195
9	Psychology	SOCIOL_103	40
9	Psychology	SOCIOL_105	45
9	Psychology	SOCIOL_216	35
9	Psychology	SOCIOL_220	35
10	Liberal Arts	ACADENG_100	25
10	Liberal Arts	ACADENG_101	30
10	Liberal Arts	ACADENG_102	25
10	Liberal Arts	ANTHRO_106	60
10	Liberal Arts	CLASSICS_110	40
10	Liberal Arts	EDUC_121	35
10	Liberal Arts	ENGLISH_121	75
10	Liberal Arts	ENGWRIT_101	70
10	Liberal Arts	ESOL_101	40
10	Liberal Arts	FRENCH_101	60
10	Liberal Arts	FTVMS_100	60
10	Liberal Arts	FTVMS_101	60
10	Liberal Arts	GEOG_103	40
10	Liberal Arts	GERMAN_101	60
10	Liberal Arts	HISTORY_102	30
10	Liberal Arts	HISTORY_103	55
10	Liberal Arts	INNOVENT_202	30
10	Liberal Arts	LINGUIST_101	40
10	Liberal Arts	LINGUIST_103	50
10	Liberal Arts	MAORI_130	50
10	Liberal Arts	MATHS_101	55
10	Liberal Arts	MATHS_102	965
10	Liberal Arts	MATHS_108	3320
10	Liberal Arts	PHIL_100	70
10	Liberal Arts	PHIL_102	95
10	Liberal Arts	PHIL_152	80
10	Liberal Arts	PHYSICS_102	1580
10	Liberal Arts	PHYSICS_103	55
10	Liberal Arts	PHYSICS_107	1205
10	Liberal Arts	POLITICS_106	50
10	Liberal Arts	POLITICS_109	50
10	Liberal Arts	SCIGEN_101	270
10	Liberal Arts	SOCIOL_101	40
10	Liberal Arts	SPANISH_104	80
10	Liberal Arts	STATS_101	3900
11	Chemistry	CHEM_120	1310
11	Chemistry	CHEM_210	280
11	Chemistry	CHEM_220	380
11	Chemistry	CHEM_230	605
11	Chemistry	CHEM_240	440
11	Chemistry	CHEM_310	115
11	Chemistry	CHEM_320	170
11	Chemistry	CHEM_330	165
11	Chemistry	CHEM_340	140
11	Chemistry	CHEM_350	140
11	Chemistry	CHEM_380	85
11	Chemistry	CHEM_392	250
11	Chemistry	WINESCI_201	100
12	Pharmacy	CHEM_243	120
12	Pharmacy	CHEM_390	260
12	Pharmacy	HLTHPSYC_122	300
12	Pharmacy	MEDSCI_303	305
12	Pharmacy	MEDSCI_305	240
12	Pharmacy	PHARMACY_101	120
12	Pharmacy	PHARMACY_199	120
12	Pharmacy	PHARMACY_201	115
12	Pharmacy	PHARMACY_202	130
12	Pharmacy	PHARMACY_205	105
12	Pharmacy	PHARMACY_301	95
12	Pharmacy	PHARMACY_303	95
12	Pharmacy	PHARMACY_304	95
13	Optometry	MEDSCI_202	500
13	Optometry	OPTOM_110	65
13	Optometry	OPTOM_161	70
13	Optometry	OPTOM_165	65
13	Optometry	OPTOM_215	110
13	Optometry	OPTOM_220	80
13	Optometry	OPTOM_260	35
13	Optometry	OPTOM_262	110
13	Optometry	OPTOM_265	115
13	Optometry	OPTOM_270	35
13	Optometry	OPTOM_365	65
13	Optometry	OPTOM_375	60
14	Sports Science	SPORTSCI_101	145
14	Sports Science	SPORTSCI_103	65
14	Sports Science	SPORTSCI_105	45
14	Sports Science	SPORTSCI_201	30
14	Sports Science	SPORTSCI_202	30
14	Sports Science	SPORTSCI_203	30
14	Sports Science	SPORTSCI_204	60
14	Sports Science	SPORTSCI_206	50
14	Sports Science	SPORTSCI_301	20
14	Sports Science	SPORTSCI_303	20
14	Sports Science	SPORTSCI_304	55
14	Sports Science	SPORTSCI_305	25
15	Food Science	BIOSCI_348	185
15	Food Science	BUSINESS_309	35
15	Food Science	CHEMMAT_211	205
15	Food Science	FOODSCI_201	240
15	Food Science	FOODSCI_301	115
15	Food Science	FOODSCI_302	110
15	Food Science	FOODSCI_303	105
15	Food Science	FOODSCI_304	100
15	Food Science	SCIGEN_201	410
16	Population Health	POPLHLTH_101	150
16	Population Health	POPLHLTH_102	140
16	Population Health	POPLHLTH_202	45
16	Population Health	POPLHLTH_204	45
16	Population Health	POPLHLTH_206	55
16	Population Health	POPLHLTH_210	35
16	Population Health	POPLHLTH_211	40
17	Surgery	MBCHB_203	350
17	Surgery	MBCHB_205	350
17	Surgery	MBCHB_206	350
17	Surgery	MBCHB_210	350
17	Surgery	MBCHB_303	350
17	Surgery	MBCHB_305	350
17	Surgery	MBCHB_306	350
17	Surgery	MBCHB_313	350
18	Nursing	NURSING_105	70
18	Nursing	NURSING_199	70
18	Nursing	NURSING_201	50
18	Nursing	NURSING_202	50
18	Nursing	NURSING_301	30
18	Nursing	NURSING_302	30
19	Japanese	ASIAN_100	55
19	Japanese	JAPANESE_150	35
19	Japanese	JAPANESE_231	40
19	Japanese	JAPANESE_232	30
19	Japanese	JAPANESE_331	20
20	Law	LAW_131	165
20	Law	LAW_299	50
20	Law	LAW_399	25
21	Ancient History	ANCHIST_100	65
21	Ancient History	ANCHIST_102	65
21	Ancient History	ANCHIST_103	75
22	Chemical Materials	CHEMMAT_312	20
22	Chemical Materials	CHEMMAT_313	20
22	Chemical Materials	CHEMMAT_315	20
23	Chinese	CHINESE_100	55
23	Chinese	CHINESE_101	30
