# Supplementary material for: Bourdieu, networks, and movements: Using the concepts of habitus, field and capital to understand a network analysis of gender differences in undergraduate physics
Source: PLoS One. 2019 Sep 12;14(9):e0222357. doi: 10.1371/journal.pone.0222357 (PMC6742474; doi:10.1371/journal.pone.0222357)
Supplement: S6 Table — Spreadsheet of Odds Ratios split by achievement band. (CSV) [file pone.0222357.s006.csv]

	Source	Target	Male.Source_band_pop	Female.Source_band_pop	Male.Target_band_pop	Female.Target_band_pop	Male.Percent_Cont	Female.Percent_Cont	OR_targetbands	LowerCI_targetbands	UpperCI_targetbands	Significant_targetbands
1	AP1_Low	AP2_Low	473	152	153	30	32.3467230443975	19.7368421052632	0.514304082288653	0.28720892179874	0.920962647685878	1
2	AP1_Low	Computer Science_Low	473	152	258	77	54.5454545454545	50.6578947368421	0.855555555555556	0.52903968088725	1.38359245078627	0
3	AP1_Low	Geography-Geology_Low	473	152	82	20	17.3361522198731	13.1578947368421	0.722468588322247	0.361461261564195	1.4440298770983	0
4	AP1_Low	Liberal Arts_Low	473	152	341	96	72.0930232558139	63.1578947368421	0.663594470046083	0.39964311682222	1.10187715524107	0
5	AP1_Low	PLS_Low	473	152	36	16	7.61099365750529	10.5263157894737	1.4281045751634	0.632795009493997	3.22297528742123	0
6	AP2_Low	Computer Science_Low	383	82	213	40	55.6135770234987	48.780487804878	0.760116253073999	0.405840253239735	1.42365552350953	0
7	AP2_Low	Geography-Geology_Low	383	82	52	10	13.5770234986945	12.1951219512195	0.884081196581197	0.341874726070373	2.28621627323089	0
8	AP2_Low	Liberal Arts_Low	383	82	250	46	65.2741514360313	56.0975609756098	0.679777777777778	0.359819227813854	1.28424995509009	0
9	AP2_Low	PLS_Low	383	82	40	10	10.443864229765	12.1951219512195	1.19097222222222	0.451628360288296	3.14066821047176	0
10	Computer Science_Low	Geography-Geology_Low	1126	345	154	61	13.6767317939609	17.6811594202899	1.35567953173587	0.884951628212613	2.07679937996118	0
11	Computer Science_Low	Liberal Arts_Low	1126	345	823	251	73.0905861456483	72.7536231884058	0.98307954809855	0.688466303619866	1.40376572216854	0
12	Geography-Geology_Low	Computer Science_Low	324	166	154	61	47.5308641975309	36.7469879518072	0.641311069882498	0.387463834149063	1.06146652179055	0
13	Geography-Geology_Low	Liberal Arts_Low	324	166	256	123	79.0123456790123	74.0963855421687	0.759811046511628	0.427217662696388	1.35133183107969	0
14	Liberal Arts_Low	Computer Science_Low	1620	764	823	251	50.8024691358025	32.8534031413613	0.473821586503047	0.374197565472559	0.599968884224951	1
15	Liberal Arts_Low	Geography-Geology_Low	1620	764	256	123	15.8024691358025	16.0994764397906	1.02240152106084	0.751195972557487	1.39152086599816	0
16	PLS_Low	AP1_Low	734	976	36	16	4.90463215258856	1.63934426229508	0.323148148148148	0.14750892526083	0.707921405209414	1
17	PLS_Low	AP2_Low	734	976	40	10	5.44959128065395	1.02459016393443	0.179606625258799	0.0716215672141259	0.450402596475051	1
18	PLS_Low	Computer Science_Low	734	976	168	90	22.8882833787466	9.22131147540984	0.342228313447275	0.237862330912643	0.492386575358919	1
19	PLS_Low	Geography-Geology_Low	734	976	58	44	7.90190735694823	4.50819672131148	0.550244191209116	0.323559098811725	0.935744570532236	1
20	PLS_Low	Liberal Arts_Low	734	976	286	248	38.9645776566758	25.4098360655738	0.533620225927918	0.406656830583716	0.700223195834755	1
21	Computer Science_Top	Liberal Arts_Mid	947	517	269	149	28.4054910242872	28.8201160541586	1.02050670761274	0.747467120290622	1.39328394789816	0
22	HighSchool_Mid	Computer Science_Top	1393	954	330	156	23.6898779612347	16.3522012578616	0.629710640236956	0.476998428486565	0.831314039515343	1
23	HighSchool_Mid	Liberal Arts_Mid	1393	954	459	280	32.9504666188083	29.3501048218029	0.845341763477564	0.668532400462079	1.06891258611465	0
24	Liberal Arts_Mid	Computer Science_Top	1287	767	269	149	20.9013209013209	19.4263363754889	0.912416838103488	0.680053072759168	1.22417575892578	0
25	HighSchool_Low	Liberal Arts_Low	1576	758	836	408	53.0456852791878	53.8258575197889	1.03185235816815	0.821295726947094	1.29638966102371	0
26	HighSchool_Low	Psychology_Low	1576	758	144	128	9.13705583756345	16.8865435356201	2.02045855379189	1.4436367721947	2.82775615460717	1
27	Liberal Arts_Low	Psychology_Low	1620	764	203	156	12.5308641975309	20.4188481675393	1.79099688877366	1.32514435277896	2.42061919433163	1
28	Psychology_Low	Liberal Arts_Low	318	242	203	156	63.8364779874214	64.4628099173554	1.02760911902853	0.649897278996002	1.62484216450624	0
29	Geography-Geology_Top	Physics-Maths_Mid	246	207	29	24	11.7886178861789	11.5942028985507	0.981345392877332	0.460729608766244	2.09024721180915	0
30	HighSchool_Low	Geography-Geology_Top	1576	758	66	23	4.18781725888325	3.03430079155673	0.715934858792002	0.379716455530328	1.3498564904638	0
31	HighSchool_Low	Physics-Maths_Mid	1576	758	181	47	11.4847715736041	6.20052770448549	0.509476187145954	0.328798642011838	0.78943752224936	1
32	Physics-Maths_Mid	Geography-Geology_Top	554	180	29	24	5.23465703971119	13.3333333333333	2.78514588859416	1.31776089009604	5.88652894394796	1
33	Biological Science_Low	Chemistry_Low	974	943	237	249	24.3326488706366	26.4050901378579	1.11572976325101	0.851319799653687	1.46226236616435	0
34	Biological Science_Low	Computer Science_Low	974	943	294	175	30.1848049281314	18.5577942735949	0.52703373015873	0.398020346667618	0.697865209782812	1
35	Biological Science_Low	Liberal Arts_Low	974	943	545	454	55.9548254620123	48.1442205726405	0.73081555693139	0.577073088006027	0.925517736580638	1
36	Biological Science_Low	Psychology_Mid	974	943	58	87	5.95482546201232	9.22587486744433	1.60514018691589	1.02006671754977	2.525790691261	1
37	Biological Science_Low	Statistics_Low	974	943	117	98	12.0123203285421	10.3923647932131	0.84950184595155	0.584406906649424	1.2348474634096	0
38	Chemistry_Low	Biological Science_Low	338	317	237	249	70.1183431952663	78.5488958990536	1.56049888309754	0.978584920579564	2.48844705547523	0
39	Chemistry_Low	Computer Science_Low	338	317	130	63	38.4615384615385	19.8738170347003	0.396850393700787	0.249810691040868	0.630438330418393	1
40	Chemistry_Low	Liberal Arts_Low	338	317	198	163	58.5798816568047	51.4195583596215	0.748393021120294	0.49881653533625	1.12284191558326	0
41	Chemistry_Low	Psychology_Mid	338	317	6	24	1.77514792899408	7.57097791798107	4.53242320819113	1.3743068765006	14.9477969508949	1
42	Chemistry_Low	Statistics_Low	338	317	55	47	16.2721893491124	14.8264984227129	0.895690235690236	0.513452810260174	1.56248243709936	0
43	Computer Science_Low	Biological Science_Low	1126	345	294	175	26.1101243339254	50.7246376811594	2.91316526610644	2.09907548696722	4.0429855526113	1
44	Computer Science_Low	Chemistry_Low	1126	345	130	63	11.5452930728242	18.2608695652174	1.71162029459902	1.11145863990655	2.63585519757132	1
46	Computer Science_Low	Psychology_Mid	1126	345	27	19	2.39786856127886	5.50724637681159	2.37230174960236	1.07882073578223	5.21663646656351	1
47	Computer Science_Low	Statistics_Low	1126	345	196	76	17.4067495559503	22.0289855072464	1.34056596616342	0.906763928251623	1.98190185300023	0
48	HighSchool_Low	Biological Science_Low	1576	758	431	391	27.3477157360406	51.5831134564644	2.83034195869185	2.23296706247154	3.58752967644084	1
49	HighSchool_Low	Chemistry_Low	1576	758	171	159	10.8502538071066	20.976253298153	2.18097413818352	1.59919970055263	2.97439287274854	1
50	HighSchool_Low	Computer Science_Low	1576	758	611	178	38.7690355329949	23.4828496042216	0.484705683164964	0.374596041309055	0.627181212250401	1
52	HighSchool_Low	Psychology_Mid	1576	758	78	70	4.9492385786802	9.23482849604222	1.95401013714967	1.25817481766331	3.03467814049464	1
53	HighSchool_Low	Statistics_Low	1576	758	189	87	11.992385786802	11.4775725593668	0.951505689210607	0.667232540256396	1.35689287014127	0
54	Liberal Arts_Low	Biological Science_Low	1620	764	545	454	33.641975308642	59.4240837696335	2.88872447469666	2.28812036898014	3.6469799420696	1
55	Liberal Arts_Low	Chemistry_Low	1620	764	198	163	12.2222222222222	21.3350785340314	1.94781424897897	1.44330779041218	2.62867031809068	1
57	Liberal Arts_Low	Psychology_Mid	1620	764	48	53	2.96296296296296	6.93717277486911	2.44127988748242	1.44255537305818	4.13145145090093	1
58	Liberal Arts_Low	Statistics_Low	1620	764	198	108	12.2222222222222	14.1361256544503	1.18237250554324	0.84906777233235	1.64651725977579	0
59	Psychology_Mid	Biological Science_Low	233	248	58	87	24.8927038626609	35.0806451612903	1.6304347826087	0.970065522454569	2.74034848039325	0
60	Psychology_Mid	Chemistry_Low	233	248	6	24	2.57510729613734	9.67741935483871	4.05357142857143	1.22081508727372	13.4594022451219	1
61	Psychology_Mid	Computer Science_Low	233	248	27	19	11.587982832618	7.66129032258065	0.633026039139576	0.281676089395838	1.42263394485575	0
62	Psychology_Mid	Liberal Arts_Low	233	248	48	53	20.6008583690987	21.3709677419355	1.04754273504274	0.588198329124773	1.86560506449184	0
63	Psychology_Mid	Statistics_Low	233	248	12	16	5.15021459227468	6.45161290322581	1.27011494252874	0.461355374656597	3.49663633687053	0
64	Statistics_Low	Biological Science_Low	343	170	117	98	34.1107871720117	57.6470588235294	2.62915479582146	1.6014637013112	4.3163356963579	1
65	Statistics_Low	Chemistry_Low	343	170	55	47	16.0349854227405	27.6470588235294	2.00088691796009	1.11820823148806	3.58032461729968	1
66	Statistics_Low	Computer Science_Low	343	170	196	76	57.1428571428571	44.7058823529412	0.606382978723404	0.372774372425382	0.986388400289161	1
67	Statistics_Low	Liberal Arts_Low	343	170	198	108	57.7259475218659	63.5294117647059	1.27565982404692	0.775624210535615	2.09806239230679	0
68	Statistics_Low	Psychology_Mid	343	170	12	16	3.49854227405248	9.41176470588235	2.86580086580087	1.03866056126003	7.90712087157889	1
70	AP1_Low	Biological Science_Mid	473	152	41	21	8.66807610993657	13.8157894736842	1.68907093651089	0.808157017464019	3.53020584727249	0
71	AP1_Low	Computer Science_Mid	473	152	110	31	23.2558139534884	20.3947368421053	0.845454545454545	0.469002700826249	1.52407094281225	0
72	AP1_Low	Engineering_Low	473	152	12	8	2.5369978858351	5.26315789473684	2.13425925925926	0.642342246077965	7.09133271794956	0
74	AP1_Low	Physics-Maths_Mid	473	152	49	16	10.3594080338266	10.5263157894737	1.01800720288115	0.464954932688957	2.22890132410143	0
75	AP2_Low	Biological Science_Mid	383	82	24	11	6.26631853785901	13.4146341463415	2.3174882629108	0.856445021425475	6.27098262511956	0
76	AP2_Low	Computer Science_Mid	383	82	111	23	28.9817232375979	28.0487804878049	0.955260345090854	0.47614359162776	1.91648557903199	0
77	AP2_Low	Engineering_Low	383	82	29	4	7.57180156657963	4.8780487804878	0.625994694960212	0.152727479707951	2.56580779613249	0
79	AP2_Low	Physics-Maths_Mid	383	82	61	22	15.9268929503916	26.8292682926829	1.93551912568306	0.927481160920196	4.03914865738956	0
80	Biological Science_Mid	Computer Science_Mid	795	966	132	61	16.6037735849057	6.31469979296066	0.338548468106479	0.222479708184356	0.51517087195327	1
81	Biological Science_Mid	Engineering_Low	795	966	22	16	2.76729559748428	1.65631469979296	0.59177033492823	0.251620169036074	1.39174904238644	0
82	Biological Science_Mid	Liberal Arts_Low	795	966	108	85	13.5849056603774	8.7991718426501	0.613728086770085	0.41316633744928	0.91164775624226	1
83	Biological Science_Mid	Physics-Maths_Mid	795	966	81	27	10.188679245283	2.79503105590062	0.25346112886049	0.141016599087525	0.45556724711082	1
84	Computer Science_Mid	Biological Science_Mid	1093	362	132	61	12.0768526989936	16.8508287292818	1.47541024866606	0.956484089598965	2.27587204590257	0
85	Computer Science_Mid	Engineering_Low	1093	362	49	27	4.48307410795974	7.4585635359116	1.71720986902224	0.907286170312603	3.25014293257811	0
86	Computer Science_Mid	Liberal Arts_Low	1093	362	369	109	33.7602927721866	30.1104972375691	0.845314223893227	0.602942877609879	1.18511415202179	0
87	Computer Science_Mid	Physics-Maths_Mid	1093	362	227	58	20.768526989936	16.0220994475138	0.727857639693948	0.480186339173845	1.10327325132223	0
88	Engineering_Low	Biological Science_Mid	186	134	22	16	11.8279569892473	11.9402985074627	1.01078582434515	0.410401193644858	2.48948589457861	0
89	Engineering_Low	Computer Science_Mid	186	134	49	27	26.3440860215054	20.1492537313433	0.705512111386611	0.350030788983647	1.42201016304439	0
90	Engineering_Low	Liberal Arts_Low	186	134	45	31	24.1935483870968	23.134328358209	0.943042071197411	0.474197260934375	1.87543965626444	0
91	Engineering_Low	Physics-Maths_Mid	186	134	52	17	27.9569892473118	12.6865671641791	0.374424720578567	0.169973413215675	0.824798824287001	1
92	Liberal Arts_Low	Biological Science_Mid	1620	764	108	85	6.66666666666667	11.1256544502618	1.75257731958763	1.18439195136054	2.59333682367954	1
93	Liberal Arts_Low	Computer Science_Mid	1620	764	369	109	22.7777777777778	14.2670157068063	0.564177992924967	0.415054815845016	0.766878965258648	1
94	Liberal Arts_Low	Engineering_Low	1620	764	45	31	2.77777777777778	4.05759162303665	1.48021828103683	0.802703636629433	2.7295829488401	0
95	Liberal Arts_Low	Physics-Maths_Mid	1620	764	127	44	7.83950617283951	5.75916230366492	0.718416447944007	0.451102064700609	1.14413617906854	0
96	Physics-Maths_Mid	Biological Science_Mid	554	180	81	27	14.6209386281588	15	1.03050108932462	0.554176294723866	1.91623587152598	0
97	Physics-Maths_Mid	Computer Science_Mid	554	180	227	58	40.9747292418773	32.2222222222222	0.684841481909439	0.429282031396386	1.09254015086145	0
98	Physics-Maths_Mid	Engineering_Low	554	180	52	17	9.38628158844765	9.44444444444444	1.00684285040113	0.472785143085699	2.14417170300151	0
99	Physics-Maths_Mid	Liberal Arts_Low	554	180	127	44	22.9241877256318	24.4444444444444	1.0877721167207	0.648708850706762	1.82400498563555	0
100	Computer Science_Top	Geography-Geology_Top	947	517	74	43	7.81414994720169	8.31721470019342	1.07021895313035	0.639355599202692	1.79144221004359	0
101	Computer Science_Top	Liberal Arts_Top	947	517	445	250	46.9904963041183	48.3558994197292	1.05626393973825	0.796795459279274	1.40022573848569	0
102	Computer Science_Top	Medical Science_Mid	947	517	117	112	12.3548046462513	21.6634429400387	1.96180225809855	1.34902811367522	2.85291912071089	1
103	Computer Science_Top	Psychology_Top	947	517	39	41	4.11826821541711	7.93036750483559	2.00538677009265	1.10707719576931	3.6326067531976	1
104	Geography-Geology_Top	Computer Science_Top	246	207	74	43	30.0813008130081	20.7729468599034	0.609426499670402	0.34528741742874	1.07562754897423	0
105	Geography-Geology_Top	Liberal Arts_Top	246	207	88	72	35.7723577235772	34.7826086956522	0.957575757575758	0.57591178580783	1.59217323571627	0
106	Geography-Geology_Top	Medical Science_Mid	246	207	18	31	7.31707317073171	14.975845410628	2.23106060606061	0.996867400387193	4.99327335409119	0
107	Geography-Geology_Top	Psychology_Top	246	207	16	16	6.50406504065041	7.72946859903382	1.20418848167539	0.46820516977857	3.09708220455035	0
109	HighSchool_Mid	Geography-Geology_Top	1393	954	86	87	6.17372577171572	9.11949685534591	1.52502615273195	1.01464342735362	2.29213998121715	1
110	HighSchool_Mid	Liberal Arts_Top	1393	954	356	279	25.5563531945442	29.2452830188679	1.2040074906367	0.945127169509665	1.53379786792223	0
111	HighSchool_Mid	Medical Science_Mid	1393	954	204	295	14.6446518305815	30.9224318658281	2.60908536403939	2.00022398124317	3.40328208274642	1
112	HighSchool_Mid	PLS_Mid	1393	954	219	255	15.7214644651831	26.7295597484277	1.95563133243185	1.49702661793896	2.55472672466877	1
113	HighSchool_Mid	Psychology_Top	1393	954	54	93	3.87652548456569	9.74842767295597	2.67834559297974	1.69980451083021	4.22021183596598	1
114	Liberal Arts_Top	Computer Science_Top	1026	877	445	250	43.3723196881092	28.5062713797035	0.520581330752827	0.40469429771452	0.669653423482524	1
115	Liberal Arts_Top	Geography-Geology_Top	1026	877	88	72	8.57699805068226	8.20980615735462	0.953359683794466	0.621729162264125	1.46188202492352	0
116	Liberal Arts_Top	Medical Science_Mid	1026	877	237	322	23.0994152046784	36.7160775370581	1.93148591629604	1.48551718541875	2.51133940520408	1
117	Liberal Arts_Top	Psychology_Top	1026	877	84	169	8.18713450292398	19.2702394526796	2.67685633575464	1.85484089531892	3.86316684107708	1
118	Medical Science_Mid	Computer Science_Top	559	799	117	112	20.9302325581395	14.017521902378	0.615882257803655	0.423344597941039	0.895986289472285	1
119	Medical Science_Mid	Geography-Geology_Top	559	799	18	31	3.22003577817531	3.87984981226533	1.21317997685185	0.558008145286651	2.63760604332789	0
120	Medical Science_Mid	Liberal Arts_Top	559	799	237	322	42.397137745975	40.3003754693367	0.917159815655158	0.687510385405675	1.22351915739608	0
121	Medical Science_Mid	Psychology_Top	559	799	54	120	9.66010733452594	15.0187734668335	1.65275732286042	1.05567662930131	2.58754119628149	1
122	PLS_Mid	Computer Science_Top	649	833	133	121	20.4930662557781	14.5258103241297	0.659330911548534	0.461791628493453	0.941371008265441	1
123	PLS_Mid	Geography-Geology_Top	649	833	17	24	2.61941448382126	2.88115246098439	1.10288664291427	0.482045615109445	2.52332747979162	0
124	PLS_Mid	Liberal Arts_Top	649	833	226	321	34.8228043143297	38.5354141656663	1.17345651272124	0.886529862440691	1.5532473812635	0
125	PLS_Mid	Medical Science_Mid	649	833	284	395	43.7596302003082	47.4189675870348	1.15903755868545	0.883905773121579	1.51980912818265	0
126	PLS_Mid	Psychology_Top	649	833	48	100	7.3959938366718	12.0048019207683	1.70816280127331	1.06351561788207	2.74356117258017	1
127	Psychology_Top	Computer Science_Top	143	256	39	41	27.2727272727273	16.015625	0.508527131782946	0.26469426811762	0.976975608872942	1
128	Psychology_Top	Geography-Geology_Top	143	256	16	16	11.1888111888112	6.25	0.529166666666667	0.203988583903064	1.3727109417269	0
129	Psychology_Top	Liberal Arts_Top	143	256	84	169	58.7412587412587	66.015625	1.3643951833607	0.784149804586248	2.37400329055764	0
130	Psychology_Top	Medical Science_Mid	143	256	54	120	37.7622377622378	46.875	1.45424836601307	0.839944603949933	2.51783069991334	0
131	AP1_Mid	Biological Science_Mid	422	93	55	18	13.0331753554502	19.3548387096774	1.60145454545455	0.740292752512604	3.46438169555545	0
132	AP1_Mid	Chemistry_Low	422	93	43	11	10.1895734597156	11.8279569892473	1.18235961429382	0.468914719497394	2.98129745001702	0
133	AP1_Mid	Computer Science_Mid	422	93	186	32	44.0758293838863	34.4086021505376	0.665609025207122	0.359439130527203	1.232574132336	0
134	AP1_Mid	Engineering_Low	422	93	30	8	7.10900473933649	8.60215053763441	1.22980392156863	0.421858615895008	3.58512930285151	0
135	AP1_Mid	Physics-Maths_Top	422	93	30	9	7.10900473933649	9.67741935483871	1.4	0.5015852157314	3.90761118654977	0
136	AP1_Mid	Statistics_Low	422	93	21	8	4.97630331753555	8.60215053763441	1.79719887955182	0.590417102869472	5.47057969182235	0
137	Biological Science_Mid	Chemistry_Low	795	966	33	46	4.15094339622642	4.76190476190476	1.15454545454545	0.633110626137232	2.10543805708078	0
140	Biological Science_Mid	Physics-Maths_Top	795	966	61	41	7.67295597484277	4.24430641821946	0.533345148427116	0.31224771266077	0.910998017973569	1
141	Biological Science_Mid	Statistics_Low	795	966	24	16	3.0188679245283	1.65631469979296	0.541052631578947	0.233485038131359	1.25377605555097	0
142	Chemistry_Low	Biological Science_Mid	338	317	33	46	9.76331360946746	14.5110410094637	1.56882477915688	0.839292305197652	2.93248391824232	0
143	Chemistry_Low	Computer Science_Mid	338	317	85	52	25.1479289940828	16.403785488959	0.584062153163152	0.351884761670241	0.969432711829837	1
144	Chemistry_Low	Engineering_Low	338	317	30	51	8.87573964497041	16.0883280757098	1.96842105263158	1.04787576135486	3.69765346555341	1
145	Chemistry_Low	Physics-Maths_Top	338	317	8	4	2.36686390532544	1.26182965299685	0.527156549520767	0.107512173234277	2.58476802526436	0
148	Computer Science_Mid	Chemistry_Low	1093	362	85	52	7.77676120768527	14.3646408839779	1.9892220113852	1.22695957572641	3.22504855812928	1
150	Computer Science_Mid	Physics-Maths_Top	1093	362	66	20	6.0384263494968	5.52486187845304	0.909976962608542	0.462562185528236	1.79015513672533	0
151	Computer Science_Mid	Statistics_Low	1093	362	82	43	7.50228728270814	11.878453038674	1.66193898616102	0.9957382942924	2.77386257970997	0
153	Engineering_Low	Chemistry_Low	186	134	30	51	16.1290322580645	38.0597014925373	3.19518072289157	1.60574112421356	6.35792388822203	1
155	Engineering_Low	Physics-Maths_Top	186	134	13	7	6.98924731182796	5.22388059701492	0.733494851605088	0.211390592235367	2.5451212924941	0
156	Engineering_Low	Statistics_Low	186	134	12	15	6.45161290322581	11.1940298507463	1.82773109243697	0.643908596714827	5.18800488656985	0
157	HighSchool_Mid	AP1_Mid	1393	954	157	30	11.2706389088299	3.14465408805031	0.255604268343122	0.151179644656388	0.432158324910193	1
158	HighSchool_Mid	Biological Science_Mid	1393	954	313	376	22.4694903086863	39.4129979035639	2.24460240777386	1.76999842136825	2.8464657980257	1
159	HighSchool_Mid	Chemistry_Low	1393	954	89	62	6.38908829863604	6.49895178197065	1.01839068876908	0.655608658686281	1.58191869681795	0
160	HighSchool_Mid	Computer Science_Mid	1393	954	343	98	24.6231155778894	10.272536687631	0.350467289719626	0.255029994383506	0.481619118803401	1
161	HighSchool_Mid	Engineering_Low	1393	954	79	47	5.67121320890165	4.92662473794549	0.861903897952633	0.52950459258511	1.40296862332981	0
162	HighSchool_Mid	Physics-Maths_Top	1393	954	139	45	9.97846374730797	4.71698113207547	0.446613006624403	0.283164047813984	0.704408554779246	1
163	HighSchool_Mid	Statistics_Low	1393	954	57	27	4.091888011486	2.83018867924528	0.682677567705672	0.370350507510834	1.25839887349121	0
164	Physics-Maths_Top	Biological Science_Mid	481	211	61	41	12.6819126819127	19.4312796208531	1.66055930568949	0.938831439834436	2.93711638821793	0
165	Physics-Maths_Top	Chemistry_Low	481	211	8	4	1.66320166320166	1.8957345971564	1.14251207729469	0.232662934189031	5.61040739606455	0
166	Physics-Maths_Top	Computer Science_Mid	481	211	66	20	13.7214137214137	9.47867298578199	0.658416627003015	0.328678608354105	1.3189554893301	0
167	Physics-Maths_Top	Engineering_Low	481	211	13	7	2.7027027027027	3.3175355450237	1.23529411764706	0.362385099284566	4.21085624134661	0
168	Physics-Maths_Top	Statistics_Low	481	211	5	1	1.03950103950104	0.4739336492891	0.453333333333333	0.0267839301817116	7.67292588193186	0
169	Statistics_Low	Biological Science_Mid	343	170	24	16	6.99708454810496	9.41176470588235	1.38095238095238	0.579340733036386	3.29172345342111	0
171	Statistics_Low	Computer Science_Mid	343	170	82	43	23.9067055393586	25.2941176470588	1.07768388707509	0.616091133823348	1.88511487457031	0
172	Statistics_Low	Engineering_Low	343	170	12	15	3.49854227405248	8.82352941176471	2.66935483870968	0.954598219926334	7.46435003355929	0
173	Statistics_Low	Physics-Maths_Top	343	170	5	1	1.45772594752187	0.588235294117647	0.4	0.0235772142688396	6.78621308588865	0
175	Biological Science_Low	Finance-Marketing_Low	974	943	82	39	8.41889117043121	4.13573700954401	0.469296352255558	0.280290441053035	0.785753040356808	1
176	Biological Science_Low	Geography-Geology_Low	974	943	132	103	13.5523613963039	10.9225874867444	0.782160894660895	0.545108602316273	1.12230051504815	0
177	Biological Science_Low	Japanese_Low	974	943	6	7	0.616016427104723	0.742311770943796	1.20655270655271	0.28659495621343	5.07953612625875	0
179	Biological Science_Low	Psychology_Low	974	943	146	149	14.9897330595483	15.8006362672322	1.06424899071806	0.768181628710473	1.47442463072921	0
180	Biological Science_Low	Sports Science_Low	974	943	24	31	2.46406570841889	3.28738069989396	1.34548611111111	0.661352713752439	2.73731828349397	0
182	Computer Science_Low	Finance-Marketing_Low	1126	345	171	41	15.1865008880995	11.8840579710145	0.753212526931364	0.466633549397116	1.21579151661794	0
184	Computer Science_Low	Japanese_Low	1126	345	5	7	0.44404973357016	2.02898550724638	4.64319526627219	1.01937929503645	21.1494017837214	1
186	Computer Science_Low	Psychology_Low	1126	345	119	64	10.5683836589698	18.5507246376812	1.92733036275008	1.24709283146732	2.97860931716511	1
187	Computer Science_Low	Sports Science_Low	1126	345	23	8	2.04262877442274	2.31884057971015	1.13843375048381	0.390875471245018	3.31571433764444	0
188	Finance-Marketing_Low	Biological Science_Low	374	102	82	39	21.9251336898396	38.2352941176471	2.20441347270616	1.19120739633835	4.07942292298204	1
189	Finance-Marketing_Low	Computer Science_Low	374	102	171	41	45.7219251336898	40.1960784313725	0.797910075735787	0.444659078600565	1.43179464808049	0
190	Finance-Marketing_Low	Geography-Geology_Low	374	102	35	10	9.35828877005348	9.80392156862745	1.0527950310559	0.398431271738277	2.78185337355766	0
191	Finance-Marketing_Low	Japanese_Low	374	102	7	1	1.8716577540107	0.980392156862745	0.519094766619519	0.0325941107970361	8.2671185113685	0
192	Finance-Marketing_Low	Liberal Arts_Low	374	102	216	61	57.7540106951872	59.8039215686275	1.0883017163505	0.605854233681591	1.95492671333531	0
193	Finance-Marketing_Low	Psychology_Low	374	102	45	19	12.0320855614973	18.6274509803922	1.67362784471218	0.773170800357345	3.62278316938684	0
194	Finance-Marketing_Low	Sports Science_Low	374	102	8	3	2.13903743315508	2.94117647058824	1.38636363636364	0.236729691775562	8.11898210915431	0
195	Geography-Geology_Low	Biological Science_Low	324	166	132	103	40.7407407407407	62.0481927710843	2.37806637806638	1.43608014918398	3.93794155688537	1
197	Geography-Geology_Low	Finance-Marketing_Low	324	166	35	10	10.8024691358025	6.02409638554217	0.529304029304029	0.203052109833552	1.37975791370569	0
198	Geography-Geology_Low	Japanese_Low	324	166	3	NA	0.925925925925926	NA	NA	NA	NA	NA
200	Geography-Geology_Low	Psychology_Low	324	166	52	39	16.0493827160494	23.4939759036145	1.60629921259843	0.871345689801615	2.96116362379869	0
201	Geography-Geology_Low	Sports Science_Low	324	166	9	5	2.77777777777778	3.01204819277108	1.08695652173913	0.252994165123725	4.66996730763905	0
202	Japanese_Low	Biological Science_Low	17	12	6	7	35.2941176470588	58.3333333333333	2.56666666666667	0.348994958956312	18.8764267469045	0
203	Japanese_Low	Computer Science_Low	17	12	5	7	29.4117647058824	58.3333333333333	3.36	0.437922587635587	25.7798988194565	0
204	Japanese_Low	Finance-Marketing_Low	17	12	7	1	41.1764705882353	8.33333333333333	0.12987012987013	0.0066372546100644	2.54114865608881	0
205	Japanese_Low	Geography-Geology_Low	17	12	3	NA	17.6470588235294	NA	NA	NA	NA	NA
206	Japanese_Low	Liberal Arts_Low	17	12	10	9	58.8235294117647	75	2.1	0.248370983369012	17.7556973048173	0
207	Japanese_Low	Psychology_Low	17	12	3	3	17.6470588235294	25	1.55555555555556	0.144989875754126	16.6891175941358	0
208	Japanese_Low	Sports Science_Low	17	12	2	NA	11.7647058823529	NA	NA	NA	NA	NA
211	Liberal Arts_Low	Finance-Marketing_Low	1620	764	216	61	13.3333333333333	7.98429319371728	0.564011379800853	0.381159911505041	0.834581043134321	1
213	Liberal Arts_Low	Japanese_Low	1620	764	10	9	0.617283950617284	1.17801047120419	1.91920529801325	0.584698422926548	6.29957056748352	0
215	Liberal Arts_Low	Sports Science_Low	1620	764	39	29	2.40740740740741	3.79581151832461	1.59947671376243	0.841897363552084	3.03876204941932	0
216	Psychology_Low	Biological Science_Low	318	242	146	149	45.9119496855346	61.5702479338843	1.88746501693917	1.20717850940093	2.95111631165227	1
217	Psychology_Low	Computer Science_Low	318	242	119	64	37.4213836477987	26.4462809917355	0.6012652251912	0.372249399981781	0.971176504359493	1
218	Psychology_Low	Finance-Marketing_Low	318	242	45	19	14.1509433962264	7.85123966942149	0.516890881913303	0.246158719136507	1.08538175995688	0
219	Psychology_Low	Geography-Geology_Low	318	242	52	39	16.3522012578616	16.1157024793388	0.982758620689655	0.541555435210176	1.78340838951234	0
220	Psychology_Low	Japanese_Low	318	242	3	3	0.943396226415094	1.2396694214876	1.31799163179916	0.159144704053171	10.9152356142008	0
222	Psychology_Low	Sports Science_Low	318	242	19	26	5.9748427672956	10.7438016528926	1.89424951267057	0.842267886979619	4.26014249352416	0
223	Sports Science_Low	Biological Science_Low	54	45	24	31	44.4444444444444	68.8888888888889	2.76785714285714	0.932008231896611	8.2199200619455	0
224	Sports Science_Low	Computer Science_Low	54	45	23	8	42.5925925925926	17.7777777777778	0.291421856639248	0.0852735653517787	0.995932305360033	1
225	Sports Science_Low	Finance-Marketing_Low	54	45	8	3	14.8148148148148	6.66666666666667	0.410714285714286	0.0660256423058133	2.55485927283351	0
226	Sports Science_Low	Geography-Geology_Low	54	45	9	5	16.6666666666667	11.1111111111111	0.625	0.133798132148951	2.91951011367734	0
227	Sports Science_Low	Japanese_Low	54	45	2	NA	3.7037037037037	NA	NA	NA	NA	NA
228	Sports Science_Low	Liberal Arts_Low	54	45	39	29	72.2222222222222	64.4444444444444	0.697115384615385	0.227382185597777	2.13723805226809	0
229	Sports Science_Low	Psychology_Low	54	45	19	26	35.1851851851852	57.7777777777778	2.5207756232687	0.865646203657694	7.34053902855029	0
230	Computer Science_Low	Physics-Maths_Low	1126	345	300	75	26.6429840142096	21.7391304347826	0.764814814814815	0.52392777379517	1.11645484400089	0
233	HighSchool_Low	Physics-Maths_Low	1576	758	280	77	17.7664974619289	10.1583113456464	0.523348017621145	0.367673300699276	0.744936189348172	1
234	HighSchool_Low	PLS_Low	1576	758	234	259	14.8477157360406	34.1688654353562	2.97670554784783	2.27545651971763	3.89406514332677	1
236	Physics-Maths_Low	Computer Science_Low	565	160	300	75	53.0973451327434	46.875	0.779411764705882	0.490996347686336	1.23724484270506	0
237	Physics-Maths_Low	Statistics_Low	565	160	122	32	21.5929203539823	20	0.907786885245902	0.511840217358155	1.61002789753002	0
239	PLS_Low	Physics-Maths_Low	734	976	85	35	11.5803814713896	3.58606557377049	0.2839907482653	0.166559572061674	0.484215611879822	1
240	PLS_Low	Statistics_Low	734	976	71	56	9.67302452316076	5.73770491803279	0.56840171463564	0.352231160575112	0.91723999850899	1
242	Statistics_Low	Physics-Maths_Low	343	170	122	32	35.5685131195335	18.8235294117647	0.420052268947493	0.234538754832969	0.752301719916589	1
248	HighSchool_Low	Geography-Geology_Low	1576	758	170	83	10.7868020304569	10.9498680738786	1.01697603485839	0.705783378063843	1.46537916253213	0
253	Computer Science_Low	Physics-Maths_Mid	1126	345	122	26	10.8348134991119	7.53623188405797	0.670743614779793	0.375430689792087	1.19834901354766	0
258	Physics-Maths_Mid	Computer Science_Low	554	180	122	26	22.0216606498195	14.4444444444444	0.59782840110709	0.325986720700313	1.09635998792363	0
260	Physics-Maths_Mid	Statistics_Low	554	180	40	21	7.22021660649819	11.6666666666667	1.69716981132075	0.81608685661126	3.52950834230943	0
263	Statistics_Low	Physics-Maths_Mid	343	170	40	21	11.6618075801749	12.3529411764706	1.06761744966443	0.509274060376614	2.23810146149026	0
265	HighSchool_Mid	Psychology_Mid	1393	954	78	97	5.59942569992821	10.167714884696	1.90819196361787	1.26940484776554	2.86842812710634	1
266	HighSchool_Mid	Statistics_Top	1393	954	74	64	5.31227566403446	6.70859538784067	1.28174916489523	0.81440460809778	2.01727851902377	0
267	Liberal Arts_Mid	Psychology_Mid	1287	767	94	105	7.3038073038073	13.6897001303781	2.01300057851771	1.36790838844066	2.96231192333858	1
268	Liberal Arts_Mid	Statistics_Top	1287	767	79	56	6.13830613830614	7.30117340286832	1.2043653972832	0.755752372262941	1.91927417419798	0
269	Psychology_Mid	Liberal Arts_Mid	233	248	94	105	40.343347639485	42.3387096774194	1.08577592620146	0.673717216733512	1.74985785228189	0
270	Psychology_Mid	Statistics_Top	233	248	22	17	9.44206008583691	6.85483870967742	0.705824478551751	0.296617190767703	1.67956615472435	0
271	Statistics_Top	Liberal Arts_Mid	281	201	79	56	28.1138790035587	27.8606965174129	0.987516368398079	0.581262907158701	1.6777065349327	0
272	Statistics_Top	Psychology_Mid	281	201	22	17	7.82918149466192	8.45771144278607	1.0876976284585	0.456699169339621	2.59051518018954	0
274	AP2_Low	Physics-Maths_Low	383	82	146	30	38.1201044386423	36.5853658536585	0.936512118018967	0.489118407305283	1.79313420655821	0
276	HighSchool_Low	AP2_Low	1576	758	194	37	12.3096446700508	4.88126649076517	0.365571871827502	0.226925173237021	0.588928903590062	1
280	Biological Science_Low	Computer Science_Top	974	943	98	83	10.0616016427105	8.8016967126193	0.862695775984813	0.576252201905418	1.29152478626744	0
283	Biological Science_Low	Statistics_Top	974	943	22	28	2.25872689938398	2.96924708377519	1.32419274714357	0.629744592941937	2.78444063075791	0
284	Computer Science_Top	Biological Science_Low	947	517	98	83	10.3484688489968	16.0541586073501	1.65679958619392	1.096155080009	2.50419390364895	1
285	Computer Science_Top	Liberal Arts_Low	947	517	69	35	7.28616684266103	6.76982591876209	0.923988213362199	0.530997907771404	1.60782972199546	0
286	Computer Science_Top	Psychology_Low	947	517	28	18	2.95670538542767	3.4816247582205	1.1839393071858	0.536788328417617	2.61129426422452	0
287	Computer Science_Top	Statistics_Top	947	517	145	91	15.311510031679	17.6015473887814	1.18151206087097	0.81010028071739	1.72320734014234	0
289	HighSchool_Low	Computer Science_Top	1576	758	181	61	11.4847715736041	8.04749340369393	0.674516673668524	0.452369287363967	1.00575515572256	0
293	HighSchool_Low	Statistics_Top	1576	758	69	27	4.37817258883249	3.56200527704486	0.806697198596324	0.444525649582906	1.46394335362596	0
295	Liberal Arts_Low	Computer Science_Top	1620	764	69	35	4.25925925925926	4.58115183246073	1.07920319675553	0.624685852220408	1.86442439147225	0
297	Liberal Arts_Low	Statistics_Top	1620	764	20	9	1.23456790123457	1.17801047120419	0.95364238410596	0.337135206132853	2.69753434295712	0
298	PLS_Low	Biological Science_Low	734	976	352	492	47.9564032697548	50.4098360655738	1.1031649135988	0.857655234883897	1.41895341752352	0
299	PLS_Low	Computer Science_Top	734	976	72	100	9.80926430517711	10.2459016393443	1.04959411466261	0.689974688129526	1.59664959380014	0
301	PLS_Low	Psychology_Low	734	976	81	72	11.0354223433243	7.37704918032787	0.642084562438545	0.414544753740657	0.994518882706255	1
302	PLS_Low	Statistics_Top	734	976	23	42	3.13351498637602	4.30327868852459	1.39009403221302	0.704149469994531	2.74424891409667	0
304	Psychology_Low	Computer Science_Top	318	242	28	18	8.80503144654088	7.43801652892562	0.832270408163265	0.369890318029189	1.87264710251104	0
306	Psychology_Low	Statistics_Top	318	242	5	1	1.57232704402516	0.413223140495868	0.259751037344398	0.0153380051832074	4.39891632553105	0
307	Statistics_Top	Biological Science_Low	281	201	22	28	7.82918149466192	13.9303482587065	1.90541250656858	0.876980329318731	4.1398839846366	0
308	Statistics_Top	Computer Science_Top	281	201	145	91	51.6014234875445	45.273631840796	0.775924764890282	0.481523221982562	1.25032233812359	0
309	Statistics_Top	Liberal Arts_Low	281	201	20	9	7.11743772241993	4.47761194029851	0.61171875	0.211473973688511	1.76948407681002	0
310	Statistics_Top	Psychology_Low	281	201	5	1	1.77935943060498	0.497512437810945	0.276	0.0162730899427908	4.68110237624213	0
311	AP1_Low	AP2_Top	473	152	6	NA	1.26849894291755	NA	NA	NA	NA	NA
314	AP1_Low	Liberal Arts_Mid	473	152	95	45	20.0845665961945	29.6052631578947	1.67338908017708	0.970632156054131	2.88495594977972	0
315	AP1_Low	Physics-Maths_Low	473	152	159	48	33.615221987315	31.5789473684211	0.911465892597968	0.544872476548898	1.5247055212466	0
316	AP1_Low	Statistics_Top	473	152	11	2	2.32558139534884	1.31578947368421	0.56	0.0762320620363718	4.1137546541818	0
317	AP2_Top	Biological Science_Mid	305	83	44	15	14.4262295081967	18.0722891566265	1.30848930481283	0.56153080012455	3.04906562637315	0
318	AP2_Top	Computer Science_Mid	305	83	56	14	18.3606557377049	16.8674698795181	0.902173913043478	0.387370388168375	2.10113574562236	0
319	AP2_Top	Liberal Arts_Mid	305	83	76	20	24.9180327868852	24.0963855421687	0.95655806182122	0.454735483117421	2.0121661044843	0
320	AP2_Top	Physics-Maths_Low	305	83	25	4	8.19672131147541	4.81927710843374	0.567088607594937	0.136395878150797	2.35776544880938	0
321	AP2_Top	Statistics_Top	305	83	39	6	12.7868852459016	7.2289156626506	0.531468531468531	0.163741881495839	1.72502476068406	0
323	Biological Science_Mid	Liberal Arts_Mid	795	966	251	268	31.5723270440252	27.7432712215321	0.83215561821482	0.635313978088892	1.08998541950796	0
324	Biological Science_Mid	Physics-Maths_Low	795	966	42	25	5.28301886792453	2.5879917184265	0.47631698800668	0.245562455038817	0.92391108008711	1
325	Biological Science_Mid	Statistics_Top	795	966	42	67	5.28301886792453	6.93581780538302	1.33616716987129	0.792386656505555	2.25312060871298	0
327	Computer Science_Mid	Liberal Arts_Mid	1093	362	493	193	45.1052150045746	53.3149171270718	1.38987241499334	1.01614670151051	1.9010496487248	1
328	Computer Science_Mid	Physics-Maths_Low	1093	362	151	44	13.8151875571821	12.1546961325967	0.863176308884168	0.538572823663923	1.38342171658448	0
329	Computer Science_Mid	Statistics_Top	1093	362	53	16	4.84903934126258	4.41988950276243	0.90740538771949	0.427898038864354	1.92425405792377	0
330	HighSchool_Mid	AP1_Low	1393	954	89	37	6.38908829863604	3.87840670859539	0.591180326663644	0.352957205741412	0.990188535462806	1
331	HighSchool_Mid	AP2_Top	1393	954	95	17	6.81981335247667	1.78197064989518	0.247890804920519	0.124705253106475	0.492760726861091	1
335	HighSchool_Mid	Physics-Maths_Low	1393	954	124	40	8.90165111270639	4.19287211740042	0.447871814780829	0.27675595964838	0.724787147239476	1
337	Liberal Arts_Mid	Biological Science_Mid	1287	767	251	268	19.5027195027195	34.9413298565841	2.21676819775008	1.69873052787948	2.89278444220952	1
338	Liberal Arts_Mid	Computer Science_Mid	1287	767	493	193	38.3061383061383	25.1629726205997	0.541525609402718	0.417457793034805	0.702466190670768	1
339	Liberal Arts_Mid	Physics-Maths_Low	1287	767	149	55	11.5773115773116	7.17079530638853	0.589981901817359	0.385906771740248	0.901975995140914	1
341	Physics-Maths_Low	Biological Science_Mid	565	160	42	25	7.43362831858407	15.625	2.30599647266314	1.14932161313188	4.62674648347072	1
342	Physics-Maths_Low	Computer Science_Mid	565	160	151	44	26.7256637168142	27.5	1.03996346197762	0.619840599759543	1.74484214597759	0
343	Physics-Maths_Low	Liberal Arts_Mid	565	160	149	55	26.3716814159292	34.375	1.46244806647491	0.892258850990977	2.39701107448901	0
344	Physics-Maths_Low	Statistics_Top	565	160	11	8	1.94690265486726	5	2.65071770334928	0.782955786773623	8.97407549895384	0
345	Statistics_Top	Biological Science_Mid	281	201	42	67	14.9466192170818	33.3333333333333	2.8452380952381	1.59626374429137	5.07145504465986	1
346	Statistics_Top	Computer Science_Mid	281	201	53	16	18.8612099644128	7.96019900497512	0.372055073941866	0.170986140572186	0.809568410531192	1
348	Statistics_Top	Physics-Maths_Low	281	201	11	8	3.91459074733096	3.98009950248756	1.01742816768724	0.300114016721103	3.44922269113935	0
359	Liberal Arts_Low	Physics-Maths_Low	1620	764	311	83	19.1975308641975	10.8638743455497	0.512991581323097	0.3649126132693	0.721159951558493	1
361	Physics-Maths_Low	Liberal Arts_Low	565	160	311	83	55.0442477876106	51.875	0.880360796759511	0.554658841875076	1.39731862896292	0
366	Chemistry_Low	Geography-Geology_Low	338	317	50	37	14.792899408284	11.6719242902208	0.761142857142857	0.418239264761181	1.38518426602151	0
369	Geography-Geology_Low	Chemistry_Low	324	166	50	37	15.4320987654321	22.289156626506	1.57178294573643	0.843480401002617	2.92893779816496	0
390	Computer Science_Mid	Geography-Geology_Mid	1093	362	96	42	8.78316559926807	11.6022099447514	1.3630859375	0.823211046382253	2.25701936481001	0
392	Geography-Geology_Mid	Computer Science_Mid	343	181	96	42	27.9883381924198	23.2044198895028	0.777428057553957	0.448950157044007	1.34623938802381	0
393	Geography-Geology_Mid	Physics-Maths_Mid	343	181	64	13	18.6588921282799	7.18232044198895	0.337332589285714	0.148166845712638	0.768007682466973	1
395	HighSchool_Mid	Geography-Geology_Mid	1393	954	89	46	6.38908829863604	4.82180293501048	0.742266000098995	0.458999466015355	1.20034739840967	0
396	HighSchool_Mid	Physics-Maths_Mid	1393	954	181	48	12.9935391241924	5.0314465408805	0.354761991877355	0.230065567069461	0.547044359935837	1
398	Physics-Maths_Mid	Geography-Geology_Mid	554	180	64	13	11.5523465703971	7.22222222222222	0.595995508982036	0.263380862990754	1.34865776766486	0
400	AP1_Low	AP2_Mid	473	152	36	15	7.61099365750529	9.86842105263158	1.32907542579075	0.579229250346831	3.04964137495329	0
409	AP2_Mid	Geography-Geology_Low	289	60	16	NA	5.5363321799308	NA	NA	NA	NA	NA
410	AP2_Mid	Liberal Arts_Low	289	60	73	20	25.2595155709343	33.3333333333333	1.47945205479452	0.673691945749636	3.24893060729739	0
411	AP2_Mid	Physics-Maths_Low	289	60	66	16	22.8373702422145	26.6666666666667	1.22865013774105	0.533692688779625	2.82855881804001	0
412	AP2_Mid	PLS_Low	289	60	15	2	5.19031141868512	3.33333333333333	0.629885057471264	0.0875088858908272	4.53388454882805	0
414	Geography-Geology_Low	Physics-Maths_Low	324	166	72	19	22.2222222222222	11.4457831325301	0.452380952380952	0.221105545832205	0.925569394050401	1
415	HighSchool_Low	AP1_Low	1576	758	282	91	17.8934010152284	12.0052770448549	0.626038044807384	0.44835346293564	0.874139860502228	1
417	HighSchool_Low	AP2_Mid	1576	758	116	25	7.36040609137056	3.29815303430079	0.429270357999718	0.240436298318435	0.766411068320283	1
424	Physics-Maths_Low	Geography-Geology_Low	565	160	72	19	12.7433628318584	11.875	0.922675334909377	0.454445147215477	1.87333890320204	0
428	PLS_Low	AP2_Mid	734	976	15	2	2.04359673024523	0.204918032786885	0.098425735797399	0.0141085691135076	0.686648333315704	1
432	Chemistry_Top	Liberal Arts_Mid	271	282	58	54	21.4022140221402	19.1489361702128	0.86978221415608	0.504198769796197	1.50044217753258	0
433	Chemistry_Top	Medical Science_Mid	271	282	101	118	37.2693726937269	41.8439716312057	1.21106013040328	0.773258707841951	1.89673472096508	0
434	Chemistry_Top	Pharmacy_Top	271	282	36	56	13.2841328413284	19.8581560283688	1.61750245821042	0.887598757621845	2.94763166335055	0
435	HighSchool_Mid	Chemistry_Top	1393	954	77	88	5.52763819095477	9.22431865828092	1.73672055427252	1.14417018879068	2.63614479137985	1
438	HighSchool_Mid	Pharmacy_Top	1393	954	23	54	1.65111270638909	5.66037735849057	3.57391304347826	1.86462098184761	6.85010764476528	1
440	Liberal Arts_Mid	Chemistry_Top	1287	767	58	54	4.50660450660451	7.04041720990874	1.60482661894859	0.971624124134021	2.65068395577498	0
441	Liberal Arts_Mid	Medical Science_Mid	1287	767	100	136	7.77000777000777	17.7314211212516	2.55835182250396	1.78106222876228	3.6748654493997	1
442	Liberal Arts_Mid	Pharmacy_Top	1287	767	12	19	0.932400932400932	2.47718383311604	2.69886363636364	1.03661678420476	7.02657437027106	1
443	Medical Science_Mid	Chemistry_Top	559	799	101	118	18.0679785330948	14.7684605757196	0.785740248033614	0.536171602990384	1.15147414360734	0
444	Medical Science_Mid	Liberal Arts_Mid	559	799	100	136	17.8890876565295	17.0212765957447	0.941538461538462	0.648076045883057	1.3678868092529	0
445	Medical Science_Mid	Pharmacy_Top	559	799	31	70	5.54561717352415	8.76095118898623	1.63547059604407	0.920573195828247	2.90554198476119	0
446	Pharmacy_Top	Chemistry_Top	73	136	36	56	49.3150684931507	41.1764705882353	0.719444444444444	0.339349115902	1.52527377967725	0
447	Pharmacy_Top	Liberal Arts_Mid	73	136	12	19	16.4383561643836	13.9705882352941	0.825498575498576	0.293852373399996	2.31901444342796	0
448	Pharmacy_Top	Medical Science_Mid	73	136	31	70	42.4657534246575	51.4705882352941	1.43695014662757	0.676760278627709	3.05104449699664	0
449	PLS_Mid	Chemistry_Top	649	833	78	104	12.0184899845917	12.484993997599	1.04435299497028	0.691928939247822	1.57627917584865	0
450	PLS_Mid	Liberal Arts_Mid	649	833	132	102	20.3389830508475	12.2448979591837	0.546511627906977	0.377375068501067	0.791453872731631	1
452	PLS_Mid	Pharmacy_Top	649	833	25	54	3.85208012326656	6.48259303721489	1.73021822849807	0.914080038086173	3.27504703471579	0
461	Chemistry_Low	Finance-Marketing_Low	338	317	26	16	7.69230769230769	5.04731861198738	0.637873754152824	0.274215327338907	1.48380810870628	0
470	Finance-Marketing_Low	Chemistry_Low	374	102	26	16	6.95187165775401	15.6862745098039	2.49016100178891	1.03807317198521	5.97347275912327	1
473	Finance-Marketing_Low	Statistics_Low	374	102	46	25	12.2994652406417	24.5098039215686	2.31507622811971	1.12898906625786	4.747236357009	1
477	HighSchool_Low	Finance-Marketing_Low	1576	758	182	49	11.5482233502538	6.46437994722955	0.529347944016491	0.343962173289983	0.814651341321336	1
488	Statistics_Low	Finance-Marketing_Low	343	170	46	25	13.4110787172012	14.7058823529412	1.11319340329835	0.557816588021488	2.22151793216165	0
490	Computer Science_Low	Liberal Arts_Mid	1126	345	209	66	18.5612788632327	19.1304347826087	1.03791737408036	0.692985202683254	1.55453892990305	0
493	HighSchool_Low	Liberal Arts_Mid	1576	758	458	213	29.0609137055838	28.1002638522427	0.954024277873483	0.741216216170314	1.22793093690612	0
495	Liberal Arts_Mid	Computer Science_Low	1287	767	209	66	16.2393162393162	8.60495436766623	0.485622043696974	0.330624757622981	0.713282244862459	1
496	Liberal Arts_Mid	Psychology_Low	1287	767	75	63	5.82750582750583	8.21382007822686	1.44613636363636	0.91596916467986	2.28316679520793	0
498	Psychology_Low	Liberal Arts_Mid	318	242	75	63	23.5849056603774	26.0330578512397	1.14033519553073	0.686190186373564	1.8950494833486	0
500	Geography-Geology_Top	Liberal Arts_Mid	246	207	84	59	34.1463414634146	28.5024154589372	0.768822393822394	0.454184653515655	1.30142634425763	0
503	Liberal Arts_Mid	Geography-Geology_Top	1287	767	84	59	6.52680652680653	7.69230769230769	1.19345238095238	0.757873798709703	1.87937436025082	0
504	Biological Science_Top	Medical Science_Top	952	981	597	639	62.7100840336134	65.1376146788991	1.11103764436216	0.870461516057321	1.41810364320407	0
505	Biological Science_Top	Surgery_Low	952	981	63	34	6.61764705882353	3.46585117227319	0.506629121201455	0.289100447605237	0.887833514529326	1
506	HighSchool_Mid	Biological Science_Top	1393	954	166	167	11.9167264895908	17.5052410901468	1.56847721253502	1.15530589571734	2.12941072607797	1
507	HighSchool_Mid	Medical Science_Top	1393	954	92	90	6.60445082555635	9.43396226415094	1.47305253623188	0.989253634533662	2.19345544838163	0
508	HighSchool_Mid	PLS_Top	1393	954	65	37	4.66618808327351	3.87840670859539	0.824360372451975	0.479578356240218	1.41701562388434	0
509	HighSchool_Mid	Surgery_Low	1393	954	14	10	1.00502512562814	1.0482180293501	1.04343220338983	0.357303221615029	3.04713391093914	0
510	Medical Science_Top	Biological Science_Top	663	694	597	639	90.0452488687783	92.0749279538905	1.28442211055276	0.784947826802974	2.10171950509892	0
511	Medical Science_Top	Surgery_Low	663	694	59	39	8.89894419306184	5.61959654178674	0.609548453875016	0.35135942285267	1.05746222658505	0
512	PLS_Top	Biological Science_Top	578	478	507	430	87.7162629757785	89.9581589958159	1.25452005259698	0.753388907460343	2.08898823274852	0
513	PLS_Top	Medical Science_Top	578	478	442	382	76.4705882352941	79.9163179916318	1.22435897435897	0.831007318599356	1.80390095796025	0
514	PLS_Top	Surgery_Low	578	478	32	12	5.5363321799308	2.51046025104602	0.439377682403434	0.181040100760216	1.06635351495913	0
515	Surgery_Low	Biological Science_Top	72	47	63	34	87.5	72.3404255319149	0.373626373626374	0.107710967671632	1.29603020088696	0
516	Surgery_Low	Medical Science_Top	72	47	59	39	81.9444444444444	82.9787234042553	1.07415254237288	0.300664205704245	3.83751594767848	0
517	Biological Science_Mid	Chemistry_Mid	795	966	90	96	11.3207547169811	9.93788819875776	0.864367816091954	0.579570337240194	1.28911311274707	0
519	Biological Science_Mid	Finance-Marketing_Mid	795	966	50	35	6.28930817610063	3.6231884057971	0.56015037593985	0.313173647633251	1.00189925313576	0
520	Biological Science_Mid	Geography-Geology_Top	795	966	58	80	7.29559748427673	8.2815734989648	1.14734957577645	0.722667806870473	1.82159913105184	0
521	Biological Science_Mid	Medical Science_Mid	795	966	299	485	37.6100628930818	50.2070393374741	1.67265799372823	1.30136618466094	2.14988279007102	1
522	Biological Science_Mid	Statistics_Mid	795	966	50	38	6.28930817610063	3.93374741200828	0.610129310344828	0.34557508878738	1.07721241322141	0
523	Chemistry_Mid	Biological Science_Mid	230	221	90	96	39.1304347826087	43.4389140271493	1.19466666666667	0.72961780635952	1.95613159657616	0
524	Chemistry_Mid	Computer Science_Mid	230	221	65	37	28.2608695652174	16.7420814479638	0.510451505016722	0.280741699823038	0.928115556534984	1
525	Chemistry_Mid	Finance-Marketing_Mid	230	221	18	6	7.82608695652174	2.71493212669683	0.328682170542636	0.0951926222200073	1.1348775431665	0
526	Chemistry_Mid	Geography-Geology_Top	230	221	13	14	5.65217391304348	6.33484162895928	1.12894834633965	0.405928563614571	3.13977503172995	0
527	Chemistry_Mid	Medical Science_Mid	230	221	36	60	15.6521739130435	27.1493212669683	2.00828157349896	1.09303296670882	3.68991146772052	1
528	Chemistry_Mid	Statistics_Mid	230	221	29	25	12.6086956521739	11.3122171945701	0.884060520760028	0.4181065915046	1.86929127702569	0
530	Computer Science_Mid	Chemistry_Mid	1093	362	65	37	5.94693504117109	10.2209944751381	1.80052071005917	1.03358928764312	3.13652131084328	1
531	Computer Science_Mid	Finance-Marketing_Mid	1093	362	161	54	14.7301006404392	14.9171270718232	1.01492296523352	0.654379766299498	1.57411441857902	0
532	Computer Science_Mid	Geography-Geology_Top	1093	362	48	23	4.39158279963404	6.353591160221	1.47707718780728	0.753904211627291	2.89394459546971	0
533	Computer Science_Mid	Medical Science_Mid	1093	362	34	22	3.11070448307411	6.07734806629834	2.01539792387543	0.978436818751112	4.15134499613983	0
534	Computer Science_Mid	Statistics_Mid	1093	362	136	67	12.4428179322964	18.5082872928177	1.59818045862413	1.0491751423152	2.43446558664338	1
535	Finance-Marketing_Mid	Biological Science_Mid	338	133	50	35	14.792899408284	26.3157894736842	2.05714285714286	1.08206207473691	3.91090015397017	1
536	Finance-Marketing_Mid	Chemistry_Mid	338	133	18	6	5.32544378698225	4.51127819548872	0.83989501312336	0.242192421740531	2.91265774544024	0
537	Finance-Marketing_Mid	Computer Science_Mid	338	133	161	54	47.6331360946746	40.6015037593985	0.751474172497838	0.440468881802227	1.28207338875047	0
538	Finance-Marketing_Mid	Geography-Geology_Top	338	133	19	6	5.62130177514793	4.51127819548872	0.793203481143804	0.230518036570924	2.7293819254142	0
539	Finance-Marketing_Mid	Medical Science_Mid	338	133	14	12	4.14201183431953	9.02255639097744	2.29515938606848	0.803571730985016	6.5554279777874	0
540	Finance-Marketing_Mid	Statistics_Mid	338	133	46	19	13.6094674556213	14.2857142857143	1.05797101449275	0.495954134776897	2.25686729683248	0
541	Geography-Geology_Top	Biological Science_Mid	246	207	58	80	23.5772357723577	38.6473429951691	2.04181373879989	1.19755466517168	3.48126349902726	1
542	Geography-Geology_Top	Chemistry_Mid	246	207	13	14	5.28455284552846	6.76328502415459	1.30011956954962	0.467423999300119	3.61622616223561	0
543	Geography-Geology_Top	Computer Science_Mid	246	207	48	23	19.5121951219512	11.1111111111111	0.515625	0.254969142498661	1.0427502638928	0
544	Geography-Geology_Top	Finance-Marketing_Mid	246	207	19	6	7.72357723577236	2.89855072463768	0.356637863315004	0.104099448768818	1.22181785834769	0
546	Geography-Geology_Top	Statistics_Mid	246	207	13	4	5.28455284552846	1.93236714975845	0.353164077302008	0.0793610532618971	1.57161303145736	0
547	HighSchool_Top	Biological Science_Mid	1112	1087	183	274	16.4568345323741	25.2069917203312	1.71090005982027	1.29931483097455	2.25286354385524	1
548	HighSchool_Top	Chemistry_Mid	1112	1087	31	21	2.78776978417266	1.93192272309108	0.68695152212068	0.329002273189494	1.43434386993466	0
549	HighSchool_Top	Computer Science_Mid	1112	1087	53	27	4.76618705035971	2.48390064397424	0.508953364186543	0.27405362343787	0.945192855570929	1
550	HighSchool_Top	Finance-Marketing_Mid	1112	1087	27	18	2.42805755395683	1.65593376264949	0.676644839413782	0.306672454161329	1.49295521163582	0
551	HighSchool_Top	Geography-Geology_Top	1112	1087	42	40	3.77697841726619	3.67985280588776	0.973302405967162	0.545059696291484	1.73800701080431	0
552	HighSchool_Top	Medical Science_Mid	1112	1087	249	340	22.3920863309352	31.278748850046	1.57750143814885	1.22809191531496	2.02632291307241	1
553	HighSchool_Top	Statistics_Mid	1112	1087	25	7	2.24820143884892	0.643974241030359	0.281814814814815	0.0931853095302922	0.852275860319926	1
554	Medical Science_Mid	Biological Science_Mid	559	799	299	485	53.4883720930233	60.7008760951189	1.3431182497923	1.0078549478471	1.78990700673606	1
555	Medical Science_Mid	Chemistry_Mid	559	799	36	60	6.44007155635063	7.50938673341677	1.17952187640956	0.672107940113909	2.07001252907821	0
556	Medical Science_Mid	Computer Science_Mid	559	799	34	22	6.08228980322004	2.75344180225282	0.437201907790143	0.21293119598099	0.897686725961968	1
557	Medical Science_Mid	Finance-Marketing_Mid	559	799	14	12	2.50447227191413	1.50187734668335	0.593574151388637	0.213374626215668	1.65122854317563	0
559	Medical Science_Mid	Statistics_Mid	559	799	16	14	2.86225402504472	1.75219023779725	0.605254777070064	0.23331705272818	1.57010960357415	0
560	Statistics_Mid	Biological Science_Mid	310	161	50	38	16.1290322580645	23.6024844720497	1.60650406504065	0.862740861173267	2.99146061945223	0
561	Statistics_Mid	Chemistry_Mid	310	161	29	25	9.35483870967742	15.527950310559	1.78118661257606	0.839293300799934	3.78011565896732	0
562	Statistics_Mid	Computer Science_Mid	310	161	136	67	43.8709677419355	41.6149068322981	0.911921151439299	0.54962090676509	1.51304321980205	0
563	Statistics_Mid	Finance-Marketing_Mid	310	161	46	19	14.8387096774194	11.8012422360248	0.767911818738518	0.362148170679797	1.62830744181692	0
564	Statistics_Mid	Geography-Geology_Top	310	161	13	4	4.19354838709677	2.48447204968944	0.582067613914748	0.13064852030467	2.59323799747847	0
565	Statistics_Mid	Medical Science_Mid	310	161	16	14	5.16129032258065	8.69565217391304	1.75	0.658376726529577	4.65159213045545	0
566	Biological Science_Low	Chemistry_Mid	974	943	86	101	8.82956878850103	10.7104984093319	1.23857924100978	0.832233136955135	1.84332787068903	0
568	Biological Science_Low	Finance-Marketing_Top	974	943	18	19	1.84804928131417	2.01484623541888	1.09211159211159	0.464338551661492	2.56861663834885	0
569	Biological Science_Low	Food Science_Low	974	943	52	79	5.3388090349076	8.37751855779427	1.62121616809117	1.00748407215484	2.6088172868665	1
570	Biological Science_Low	Liberal Arts_Mid	974	943	244	274	25.0513347022587	29.0562036055143	1.22534244896959	0.939835913814605	1.59758112578679	0
571	Biological Science_Low	Medical Science_Low	974	943	356	488	36.5503080082135	51.7497348886532	1.86185948882578	1.46485103974369	2.36646639288126	1
572	Biological Science_Low	Optometry_Low	974	943	19	25	1.95071868583162	2.65111346765642	1.36882238275427	0.6195586529732	3.02420877593671	0
573	Biological Science_Low	Pharmacy_Low	974	943	50	67	5.13347022587269	7.10498409331919	1.41342465753425	0.860455792295278	2.32175700415326	0
575	Chemistry_Mid	Biological Science_Low	230	221	86	101	37.3913043478261	45.7013574660633	1.4093023255814	0.859915916391007	2.30968285041724	0
576	Chemistry_Mid	Computer Science_Top	230	221	52	36	22.6086956521739	16.289592760181	0.666112266112266	0.358219321101169	1.23864215280534	0
577	Chemistry_Mid	Finance-Marketing_Top	230	221	6	9	2.60869565217391	4.07239819004525	1.58490566037736	0.39897142035815	6.29600473648283	0
578	Chemistry_Mid	Food Science_Low	230	221	19	21	8.26086956521739	9.50226244343891	1.16605263157895	0.49640274584264	2.73906369575805	0
579	Chemistry_Mid	Liberal Arts_Mid	230	221	116	89	50.4347826086956	40.2714932126697	0.662617554858934	0.405954671232098	1.08155430919085	0
580	Chemistry_Mid	Medical Science_Low	230	221	65	105	28.2608695652174	47.5113122171946	2.29774535809019	1.37654445962204	3.83542550603461	1
581	Chemistry_Mid	Optometry_Low	230	221	14	18	6.08695652173913	8.1447963800905	1.36805066854328	0.5282904006072	3.54267771958491	0
582	Chemistry_Mid	Pharmacy_Low	230	221	38	34	16.5217391304348	15.3846153846154	0.91866028708134	0.473412808607343	1.78266558850195	0
583	Chemistry_Mid	Statistics_Top	230	221	19	21	8.26086956521739	9.50226244343891	1.16605263157895	0.49640274584264	2.73906369575805	0
585	Computer Science_Top	Chemistry_Mid	947	517	52	36	5.49102428722281	6.96324951644101	1.28818167279706	0.723442484752497	2.29377187144039	0
586	Computer Science_Top	Finance-Marketing_Top	947	517	144	68	15.2059134107709	13.1528046421663	0.844531056669141	0.561515463401495	1.27019245624714	0
587	Computer Science_Top	Food Science_Low	947	517	18	12	1.90073917634636	2.321083172147	1.22640264026403	0.464839559259989	3.23566143647714	0
589	Computer Science_Top	Medical Science_Low	947	517	85	102	8.97571277719113	19.7292069632495	2.49253012048193	1.65703519076157	3.74929056193086	1
590	Computer Science_Top	Optometry_Low	947	517	19	13	2.00633579725449	2.51450676982592	1.25981620718463	0.493239798605459	3.2177794256919	0
591	Computer Science_Top	Pharmacy_Low	947	517	34	33	3.59028511087645	6.38297872340426	1.83088235294118	0.95993805992401	3.49202759038097	0
593	Finance-Marketing_Top	Biological Science_Low	297	178	18	19	6.06060606060606	10.6741573033708	1.85220125786164	0.764606374873352	4.48681780895754	0
594	Finance-Marketing_Top	Chemistry_Mid	297	178	6	9	2.02020202020202	5.0561797752809	2.58284023668639	0.649914269493959	10.2645287253663	0
595	Finance-Marketing_Top	Computer Science_Top	297	178	144	68	48.4848484848485	38.2022471910112	0.656818181818182	0.399512184202325	1.07984222015232	0
596	Finance-Marketing_Top	Food Science_Low	297	178	6	2	2.02020202020202	1.12359550561798	0.551136363636364	0.066365292156178	4.57696005628204	0
597	Finance-Marketing_Top	Liberal Arts_Mid	297	178	88	39	29.6296296296296	21.9101123595506	0.66636690647482	0.376883191520762	1.1782028597589	0
598	Finance-Marketing_Top	Medical Science_Low	297	178	22	31	7.40740740740741	17.4157303370787	2.63605442176871	1.22722647123915	5.66218467200276	1
599	Finance-Marketing_Top	Optometry_Low	297	178	5	7	1.68350168350168	3.93258426966292	2.3906432748538	0.518686328181706	11.0185577623353	0
600	Finance-Marketing_Top	Pharmacy_Low	297	178	6	10	2.02020202020202	5.61797752808989	2.88690476190476	0.746212130334962	11.1686995768446	0
601	Finance-Marketing_Top	Statistics_Top	297	178	65	35	21.8855218855219	19.6629213483146	0.873587950511027	0.476894549571957	1.60026133232816	0
602	Food Science_Low	Biological Science_Low	126	110	52	79	41.2698412698413	71.8181818181818	3.62655086848635	1.76948777409635	7.43258664696656	1
603	Food Science_Low	Chemistry_Mid	126	110	19	21	15.0793650793651	19.0909090909091	1.32879952690716	0.54290627388142	3.25232598637153	0
604	Food Science_Low	Computer Science_Top	126	110	18	12	14.2857142857143	10.9090909090909	0.73469387755102	0.263689270901045	2.04701196930198	0
605	Food Science_Low	Finance-Marketing_Top	126	110	6	2	4.76190476190476	1.81818181818182	0.37037037037037	0.0440120918030324	3.11673918754378	0
606	Food Science_Low	Liberal Arts_Mid	126	110	50	48	39.6825396825397	43.6363636363636	1.17677419354839	0.595062419221297	2.32714662843876	0
607	Food Science_Low	Medical Science_Low	126	110	42	67	33.3333333333333	60.9090909090909	3.11627906976744	1.54752804667094	6.2752951467093	1
608	Food Science_Low	Optometry_Low	126	110	2	4	1.58730158730159	3.63636363636364	2.33962264150943	0.245148690324305	22.3286287902346	0
609	Food Science_Low	Pharmacy_Low	126	110	9	11	7.14285714285714	10	1.44444444444444	0.430895306898598	4.84205726932508	0
610	Food Science_Low	Statistics_Top	126	110	4	5	3.17460317460317	4.54545454545455	1.45238095238095	0.249613703863872	8.45069961378954	0
611	Liberal Arts_Mid	Biological Science_Low	1287	767	244	274	18.958818958819	35.7235984354628	2.37573570977289	1.81940540616585	3.10217840595753	1
612	Liberal Arts_Mid	Chemistry_Mid	1287	767	116	89	9.01320901320901	11.6036505867014	1.32513223476757	0.903003228552361	1.94459486311602	0
614	Liberal Arts_Mid	Finance-Marketing_Top	1287	767	88	39	6.83760683760684	5.08474576271187	0.729910714285714	0.438350202744211	1.21539729534462	0
615	Liberal Arts_Mid	Food Science_Low	1287	767	50	48	3.88500388500388	6.25814863102999	1.65162726008345	0.968114923755953	2.81771568572412	0
616	Liberal Arts_Mid	Medical Science_Low	1287	767	190	283	14.7630147630148	36.897001303781	3.3759351892127	2.55297446385854	4.46418033674312	1
617	Liberal Arts_Mid	Optometry_Low	1287	767	28	29	2.17560217560218	3.78096479791395	1.76688927603562	0.883923908561342	3.53186250935424	0
618	Liberal Arts_Mid	Pharmacy_Low	1287	767	53	63	4.11810411810412	8.21382007822686	2.08356560891938	1.26992586836296	3.41850320150406	1
620	Medical Science_Low	Biological Science_Low	578	789	356	488	61.5916955017301	61.850443599493	1.01101198253014	0.756491652605375	1.35116524458563	0
621	Medical Science_Low	Chemistry_Mid	578	789	65	105	11.2456747404844	13.3079847908745	1.21153846153846	0.785494342668383	1.86866456453482	0
622	Medical Science_Low	Computer Science_Top	578	789	85	102	14.7058823529412	12.9277566539924	0.861135371179039	0.572882218116621	1.29442685432541	0
623	Medical Science_Low	Finance-Marketing_Top	578	789	22	31	3.80622837370242	3.92902408111534	1.03358119453106	0.497051968695952	2.14925229748307	0
624	Medical Science_Low	Food Science_Low	578	789	42	67	7.26643598615917	8.49176172370089	1.18427648067537	0.698726748327211	2.00723785949018	0
625	Medical Science_Low	Liberal Arts_Mid	578	789	190	283	32.8719723183391	35.8681875792142	1.14212606615353	0.8482046350111	1.53789769254239	0
626	Medical Science_Low	Optometry_Low	578	789	45	53	7.78546712802768	6.71736375158428	0.852928743961353	0.495986251289524	1.46674921005186	0
627	Medical Science_Low	Pharmacy_Low	578	789	76	100	13.1487889273356	12.6742712294043	0.95867389809793	0.629906173730763	1.45903577583779	0
628	Medical Science_Low	Statistics_Top	578	789	15	38	2.59515570934256	4.81622306717364	1.89915667998225	0.854875515686684	4.21908924625594	0
629	Optometry_Low	Biological Science_Low	81	107	19	25	23.4567901234568	23.3644859813084	0.994865211810013	0.406285443419052	2.43611186593492	0
630	Optometry_Low	Chemistry_Mid	81	107	14	18	17.2839506172839	16.8224299065421	0.967897271268058	0.353339914744608	2.65134248533819	0
631	Optometry_Low	Computer Science_Top	81	107	19	13	23.4567901234568	12.1495327102804	0.451287793952968	0.163042792376822	1.24912404898119	0
632	Optometry_Low	Finance-Marketing_Top	81	107	5	7	6.17283950617284	6.54205607476635	1.064	0.224065152969463	5.05253041357256	0
633	Optometry_Low	Food Science_Low	81	107	2	4	2.46913580246914	3.73831775700935	1.53398058252427	0.159588359412649	14.7447873781138	0
634	Optometry_Low	Liberal Arts_Mid	81	107	28	29	34.5679012345679	27.1028037383178	0.703754578754579	0.309359003117261	1.60095714728659	0
635	Optometry_Low	Medical Science_Low	81	107	45	53	55.5555555555556	49.5327102803738	0.785185185185185	0.366764056955989	1.68096017955291	0
636	Optometry_Low	Pharmacy_Low	81	107	32	28	39.5061728395062	26.1682242990654	0.542721518987342	0.240371332276453	1.22538176404983	0
637	Optometry_Low	Statistics_Top	81	107	3	5	3.7037037037037	4.67289719626168	1.27450980392157	0.18685456648658	8.6932595271032	0
638	Pharmacy_Low	Biological Science_Low	137	149	50	67	36.4963503649635	44.9664429530201	1.42170731707317	0.762188447144063	2.65190544804644	0
639	Pharmacy_Low	Chemistry_Mid	137	149	38	34	27.7372262773723	22.8187919463087	0.77025171624714	0.381368052451844	1.5556827651592	0
640	Pharmacy_Low	Computer Science_Top	137	149	34	33	24.8175182481752	22.1476510067114	0.861815415821501	0.419758234837383	1.76941331772877	0
641	Pharmacy_Low	Finance-Marketing_Top	137	149	6	10	4.37956204379562	6.71140939597315	1.57074340527578	0.400659072372091	6.15794079143186	0
642	Pharmacy_Low	Food Science_Low	137	149	9	11	6.56934306569343	7.38255033557047	1.13365539452496	0.341540100134378	3.76288041442247	0
643	Pharmacy_Low	Liberal Arts_Mid	137	149	53	63	38.6861313868613	42.2818791946309	1.16103554190434	0.623572143019956	2.16174430601845	0
644	Pharmacy_Low	Medical Science_Low	137	149	76	100	55.4744525547445	67.1140939597315	1.63802363050483	0.87193509656666	3.07720313662946	0
645	Pharmacy_Low	Optometry_Low	137	149	32	28	23.3576642335766	18.7919463087248	0.759297520661157	0.358795345052539	1.60685675784829	0
646	Pharmacy_Low	Statistics_Top	137	149	4	16	2.91970802919708	10.738255033557	4	0.916309289036317	17.4613530512467	0
648	PLS_Low	Chemistry_Mid	734	976	45	87	6.13079019073569	8.91393442622951	1.49838770153731	0.917443314421482	2.44719828334463	0
650	PLS_Low	Finance-Marketing_Top	734	976	19	38	2.58855585831063	3.89344262295082	1.52452025586354	0.731220789526037	3.17846817791478	0
651	PLS_Low	Food Science_Low	734	976	52	65	7.08446866485014	6.65983606557377	0.935784851811197	0.569566421982171	1.53747351508498	0
652	PLS_Low	Liberal Arts_Mid	734	976	200	284	27.2479564032698	29.0983606557377	1.09578034682081	0.828026435728486	1.45011622415454	0
653	PLS_Low	Medical Science_Low	734	976	294	486	40.0544959128065	49.7950819672131	1.48438150770512	1.15078449650133	1.91468382404854	1
654	PLS_Low	Optometry_Low	734	976	30	55	4.08719346049046	5.63524590163934	1.40137531668476	0.770249907722171	2.5496306569136	0
655	PLS_Low	Pharmacy_Low	734	976	44	74	5.99455040871935	7.58196721311475	1.28653497278774	0.774718763027634	2.13648141131561	0
658	Statistics_Top	Chemistry_Mid	281	201	19	21	6.76156583629893	10.4477611940298	1.60877192982456	0.685850966857514	3.7736290349637	0
660	Statistics_Top	Finance-Marketing_Top	281	201	65	35	23.1316725978648	17.4129353233831	0.70064874884152	0.383853820913756	1.27889483575959	0
661	Statistics_Top	Food Science_Low	281	201	4	5	1.42348754448399	2.48756218905473	1.76658163265306	0.308832224607676	10.1051976321178	0
663	Statistics_Top	Medical Science_Low	281	201	15	38	5.33807829181495	18.9054726368159	4.13415132924335	1.81007055166538	9.44228786958588	1
664	Statistics_Top	Optometry_Low	281	201	3	5	1.06761565836299	2.48756218905473	2.36394557823129	0.355064267535494	15.7386682011888	0
665	Statistics_Top	Pharmacy_Low	281	201	4	16	1.42348754448399	7.96019900497512	5.98918918918919	1.39078848008994	25.7914036946733	1
666	Ancient History_Low	Biological Science_Mid	35	22	2	1	5.71428571428571	4.54545454545455	0.785714285714286	0.0309383800432749	19.9540809154196	0
667	Ancient History_Low	Liberal Arts_Low	35	22	26	15	74.2857142857143	68.1818181818182	0.741758241758242	0.158533105118556	3.47060185823534	0
668	Biological Science_Mid	Ancient History_Low	795	966	2	1	0.251572327044025	0.10351966873706	0.410880829015544	0.0174994785446649	9.64731921706148	0
670	Liberal Arts_Low	Ancient History_Low	1620	764	26	15	1.60493827160494	1.96335078534031	1.2277909006881	0.528641500302852	2.85159317788875	0
672	Biological Science_Top	Chemistry_Top	952	981	106	112	11.1344537815126	11.4169215086646	1.02863842629785	0.710206117734265	1.48984496984074	0
673	Biological Science_Top	Medical Science_Mid	952	981	208	250	21.8487394957983	25.4841997961264	1.22329790592444	0.927906042698546	1.61272553230402	0
674	Biological Science_Top	Pharmacy_Low	952	981	24	9	2.52100840336134	0.917431192660551	0.358024691358025	0.129956827986023	0.98634047636031	1
675	Biological Science_Top	Population Health_Mid	952	981	5	1	0.525210084033613	0.101936799184506	0.193265306122449	0.0114828356083332	3.25280965648395	0
676	Biological Science_Top	Statistics_Mid	952	981	10	1	1.05042016806723	0.101936799184506	0.0961224489795918	0.00643907895521027	1.43491410217263	0
677	Chemistry_Top	Biological Science_Top	271	282	106	112	39.1143911439114	39.7163120567376	1.02552719200888	0.655038437517207	1.60556382849211	0
679	Chemistry_Top	Pharmacy_Low	271	282	19	16	7.01107011070111	5.67375886524823	0.797783933518005	0.323522062097787	1.96728223247751	0
680	Chemistry_Top	Population Health_Mid	271	282	3	4	1.1070110701107	1.41843971631206	1.28537170263789	0.177647136486574	9.30034925762561	0
681	Chemistry_Top	Statistics_Mid	271	282	7	3	2.5830258302583	1.06382978723404	0.405529953917051	0.0676653432395844	2.43041024622718	0
682	Medical Science_Mid	Biological Science_Top	559	799	208	250	37.2093023255814	31.2891113892365	0.76844262295082	0.569876530494157	1.03619649725791	0
684	Medical Science_Mid	Pharmacy_Low	559	799	45	32	8.05008944543828	4.00500625782228	0.476546429088802	0.25808678297938	0.879923010607765	1
685	Medical Science_Mid	Population Health_Mid	559	799	10	12	1.78890876565295	1.50187734668335	0.83710292249047	0.275376390661067	2.54466732300431	0
687	Pharmacy_Low	Biological Science_Top	137	149	24	9	17.5182481751825	6.04026845637584	0.302678571428571	0.105090191469024	0.871768490678266	1
688	Pharmacy_Low	Chemistry_Top	137	149	19	16	13.8686131386861	10.738255033557	0.747130985358132	0.294065533541492	1.89823235167902	0
689	Pharmacy_Low	Medical Science_Mid	137	149	45	32	32.8467153284672	21.4765100671141	0.559164292497626	0.279009759880775	1.12062282745226	0
690	Pharmacy_Low	Population Health_Mid	137	149	10	6	7.2992700729927	4.02684563758389	0.532867132867133	0.135908734636306	2.0892504227185	0
691	Pharmacy_Low	Statistics_Mid	137	149	17	16	12.4087591240876	10.738255033557	0.849181777974348	0.327197686048501	2.20389606281257	0
692	PLS_Mid	Biological Science_Top	649	833	263	394	40.5238828967642	47.2989195678271	1.31723498791758	1.00291807534215	1.73005956922482	1
695	PLS_Mid	Pharmacy_Low	649	833	46	38	7.08782742681048	4.56182472989196	0.626579163248564	0.350346517695076	1.12060896280685	0
696	PLS_Mid	Population Health_Mid	649	833	5	5	0.770416024653313	0.600240096038415	0.777777777777778	0.151753557611916	3.98632019653843	0
697	PLS_Mid	Statistics_Mid	649	833	18	13	2.77349768875193	1.56062424969988	0.555758807588076	0.215557582970829	1.43287862089972	0
698	Population Health_Mid	Biological Science_Top	24	23	5	1	20.8333333333333	4.34782608695652	0.172727272727273	0.00918823756418773	3.24705478448729	0
699	Population Health_Mid	Chemistry_Top	24	23	3	4	12.5	17.3913043478261	1.47368421052632	0.175306005052304	12.3883100964317	0
700	Population Health_Mid	Medical Science_Mid	24	23	10	12	41.6666666666667	52.1739130434783	1.52727272727273	0.336063037239419	6.94084658233123	0
701	Population Health_Mid	Pharmacy_Low	24	23	10	6	41.6666666666667	26.0869565217391	0.494117647058824	0.0975617281590267	2.5025412499559	0
702	Population Health_Mid	Statistics_Mid	24	23	1	NA	4.16666666666667	NA	NA	NA	NA	NA
703	Statistics_Mid	Biological Science_Top	310	161	10	1	3.2258064516129	0.62111801242236	0.1875	0.0124454766493986	2.82482149863652	0
704	Statistics_Mid	Chemistry_Top	310	161	7	3	2.25806451612903	1.86335403726708	0.821880650994575	0.13656490818883	4.94627656136423	0
706	Statistics_Mid	Pharmacy_Low	310	161	17	16	5.48387096774194	9.93788819875776	1.90182555780933	0.74719548065035	4.84068834194317	0
707	Statistics_Mid	Population Health_Mid	310	161	1	NA	0.32258064516129	NA	NA	NA	NA	NA
708	Food Science_Top	Geography-Geology_Top	80	101	6	9	7.5	8.91089108910891	1.20652173913043	0.292961449875669	4.96889508026437	0
709	Food Science_Top	Liberal Arts_Mid	80	101	12	23	15	22.7722772277228	1.67094017094017	0.60760832302423	4.59513299779178	0
710	Food Science_Top	Physics-Maths_Top	80	101	21	8	26.25	7.92079207920792	0.241679467485919	0.076333651123788	0.765179762062702	1
711	Geography-Geology_Top	Food Science_Top	246	207	6	9	2.4390243902439	4.34782608695652	1.81818181818182	0.457654992295802	7.22331271288804	0
713	Geography-Geology_Top	Physics-Maths_Top	246	207	59	32	23.9837398373984	15.4589371980676	0.57956416464891	0.30964577032701	1.08477057700629	0
714	HighSchool_Mid	Food Science_Top	1393	954	26	28	1.8664752333094	2.93501048218029	1.58979896992856	0.781756892308439	3.23305210309385	0
718	Liberal Arts_Mid	Food Science_Top	1287	767	12	23	0.932400932400932	2.9986962190352	3.28461021505376	1.3029246131469	8.28034420101876	1
720	Liberal Arts_Mid	Physics-Maths_Top	1287	767	104	38	8.08080808080808	4.95436766623207	0.592935528120713	0.358578545318019	0.980461728952532	1
721	Physics-Maths_Top	Food Science_Top	481	211	21	8	4.36590436590437	3.7914691943128	0.863241848463523	0.289764284720106	2.57169888848973	0
722	Physics-Maths_Top	Geography-Geology_Top	481	211	59	32	12.2661122661123	15.1658767772512	1.27866679291734	0.69462495161643	2.35377200819637	0
723	Physics-Maths_Top	Liberal Arts_Mid	481	211	104	38	21.6216216216216	18.0094786729858	0.796242774566474	0.462912349762424	1.36959525140061	0
727	Finance-Marketing_Mid	Liberal Arts_Low	338	133	97	34	28.698224852071	25.5639097744361	0.853275018223472	0.469122670041787	1.55199972889695	0
729	Liberal Arts_Low	Finance-Marketing_Mid	1620	764	97	34	5.98765432098765	4.45026178010471	0.731280892529304	0.432104879339518	1.23759709586216	0
730	AP1_Top	AP2_Low	438	130	21	4	4.79452054794521	3.07692307692308	0.630385487528345	0.15101392874541	2.63145172228642	0
731	AP1_Top	Computer Science_Top	438	130	203	69	46.3470319634703	53.0769230769231	1.30945651296132	0.782060661922764	2.19251068724149	0
732	AP1_Top	Liberal Arts_Top	438	130	179	65	40.8675799086758	50	1.44692737430168	0.863335692564498	2.42501131892811	0
733	AP1_Top	Physics-Maths_Mid	438	130	104	26	23.7442922374429	20	0.802884615384615	0.425757625101024	1.51406262064794	0
734	AP2_Low	Computer Science_Top	383	82	19	7	4.96083550913838	8.53658536585366	1.7880701754386	0.547016031834271	5.84479204671951	0
735	AP2_Low	Liberal Arts_Top	383	82	12	5	3.1331592689295	6.09756097560976	2.00757575757576	0.491082964689333	8.2070866069556	0
738	Computer Science_Top	Physics-Maths_Mid	947	517	129	49	13.6219640971489	9.47775628626692	0.663917047637978	0.42031302106287	1.04870851973533	0
740	Liberal Arts_Top	Physics-Maths_Mid	1026	877	100	43	9.74658869395711	4.90307867730901	0.477434052757794	0.293835868341406	0.775750339873028	1
741	Physics-Maths_Mid	Computer Science_Top	554	180	129	49	23.2851985559567	27.2222222222222	1.23232143913841	0.745255854550664	2.03771110295508	0
742	Physics-Maths_Mid	Liberal Arts_Top	554	180	100	43	18.0505415162455	23.8888888888889	1.42496350364963	0.836682345335647	2.42687203578901	0
744	AP1_Mid	Computer Science_Top	422	93	74	24	17.5355450236967	25.8064516129032	1.63572267920094	0.817521927716204	3.27280356959564	0
745	AP1_Mid	Liberal Arts_Low	422	93	140	27	33.175355450237	29.0322580645161	0.824025974025974	0.432036816855184	1.57166884714146	0
746	AP1_Mid	Medical Science_Low	422	93	11	6	2.60663507109005	6.45161290322581	2.57680250783699	0.673559352052496	9.85794517463326	0
747	Biological Science_Mid	Computer Science_Top	795	966	156	146	19.622641509434	15.1138716356108	0.729315196998124	0.526337985675218	1.01056862899617	0
749	Biological Science_Mid	Medical Science_Low	795	966	172	267	21.6352201257862	27.639751552795	1.38354626210201	1.03630760064168	1.84713521177609	1
750	Computer Science_Top	Biological Science_Mid	947	517	156	146	16.4730728616684	28.2398452611219	1.99540396710208	1.42325981420848	2.79754753993461	1
753	HighSchool_Low	AP1_Mid	1576	758	197	38	12.5	5.0131926121372	0.369444444444444	0.230593380543501	0.591904230768306	1
754	HighSchool_Low	Biological Science_Mid	1576	758	166	142	10.5329949238579	18.7335092348285	1.95802691284619	1.42247615491667	2.69520819605906	1
757	HighSchool_Low	Medical Science_Low	1576	758	134	211	8.50253807106599	27.8364116094987	4.15102731315998	3.0370983387565	5.67351657162842	1
760	Liberal Arts_Low	Medical Science_Low	1620	764	159	202	9.81481481481481	26.4397905759162	3.30269254011952	2.44318412691315	4.46457468940034	1
761	Medical Science_Low	Biological Science_Mid	578	789	172	267	29.757785467128	33.8403041825095	1.20736434108527	0.890864140887056	1.63630859658665	0
763	Medical Science_Low	Liberal Arts_Low	578	789	159	202	27.5086505190311	25.6020278833967	0.906838952996261	0.659276281989317	1.24736306937958	0
766	Biological Science_Mid	Liberal Arts_Top	795	966	226	314	28.4276729559748	32.5051759834368	1.21251153699984	0.926674681576284	1.58651601968547	0
770	Chemistry_Mid	Liberal Arts_Top	230	221	44	64	19.1304347826087	28.9592760180996	1.72321945570353	0.968354119642016	3.06652827956466	0
777	HighSchool_Mid	Chemistry_Mid	1393	954	84	77	6.03015075376884	8.07127882599581	1.36820600532117	0.897615427150546	2.0855119201098	0
781	HighSchool_Mid	PLS_Low	1393	954	259	364	18.5929648241206	38.1551362683438	2.70123683005039	2.11050188015056	3.45732002451481	1
782	Liberal Arts_Top	Biological Science_Mid	1026	877	226	314	22.0272904483431	35.8038768529076	1.97425297474025	1.51381303609609	2.57473988883217	1
783	Liberal Arts_Top	Chemistry_Mid	1026	877	44	64	4.28849902534113	7.29760547320411	1.75690484177569	1.04571576708568	2.95177209736185	1
790	PLS_Low	Biological Science_Mid	734	976	168	378	22.8882833787466	38.7295081967213	2.12959866220736	1.60548029138693	2.82481852091597	1
792	PLS_Low	Geography-Geology_Top	734	976	12	44	1.63487738419619	4.50819672131148	2.84048640915594	1.21617977788595	6.63418615184064	1
793	PLS_Low	Liberal Arts_Top	734	976	100	190	13.6239782016349	19.4672131147541	1.53256997455471	1.08371355574859	2.16733537607561	1
794	PLS_Low	Medical Science_Mid	734	976	118	277	16.0762942779292	28.3811475409836	2.0687180233263	1.50697274229566	2.83986175723108	1
800	PLS_Low	Chemistry_Low	734	976	97	158	13.2152588555858	16.1885245901639	1.26844453406599	0.885902208269645	1.8161728472768	0
802	Finance-Marketing_Top	Liberal Arts_Top	297	178	110	69	37.037037037037	38.7640449438202	1.07614678899083	0.650984268661395	1.77898601733745	0
804	HighSchool_Mid	Finance-Marketing_Top	1393	954	103	60	7.39411342426418	6.28930817610063	0.840555157359745	0.545180302909982	1.29596203089664	0
807	Liberal Arts_Top	Finance-Marketing_Top	1026	877	110	69	10.7212475633528	7.86773090079818	0.711116111611161	0.469808322825906	1.0763668918236	0
808	Liberal Arts_Top	Statistics_Top	1026	877	130	122	12.6705653021442	13.9110604332953	1.11372389200204	0.785910842906913	1.57827178338483	0
810	Statistics_Top	Liberal Arts_Top	281	201	130	122	46.2633451957295	60.6965174129353	1.7937682570594	1.10673387940464	2.90729742706061	1
812	Biological Science_Low	Geography-Geology_Mid	974	943	98	92	10.0616016427105	9.75609756097561	0.966354109211252	0.651783751583733	1.43274554193839	0
815	Food Science_Low	Geography-Geology_Mid	126	110	8	9	6.34920634920635	8.18181818181818	1.31435643564356	0.358561646930202	4.8179521003091	0
816	Food Science_Low	Liberal Arts_Low	126	110	44	37	34.9206349206349	33.6363636363636	0.944582814445828	0.465220016529225	1.91788113504431	0
817	Geography-Geology_Mid	Biological Science_Low	343	181	98	92	28.5714285714286	50.828729281768	2.58426966292135	1.58126222729624	4.22349283718422	1
818	Geography-Geology_Mid	Food Science_Low	343	181	8	9	2.33236151603499	4.97237569060773	2.19113372093023	0.612683297395238	7.83613165791988	0
819	Geography-Geology_Mid	Liberal Arts_Low	343	181	145	81	42.2740524781341	44.7513812154696	1.10606896551724	0.686579047667263	1.78186118646789	0
821	HighSchool_Low	Food Science_Low	1576	758	46	42	2.91878172588833	5.54089709762533	1.95105659460772	1.11246570105825	3.42178804410886	1
822	HighSchool_Low	Geography-Geology_Mid	1576	758	160	85	10.1522842639594	11.2137203166227	1.11775631500743	0.775137757253816	1.61181566508298	0
825	Liberal Arts_Low	Food Science_Low	1620	764	44	37	2.71604938271605	4.84293193717278	1.82293360010004	1.01469576335532	3.27495888953469	1
826	Liberal Arts_Low	Geography-Geology_Mid	1620	764	145	81	8.95061728395062	10.6020942408377	1.20639167970919	0.827854200843924	1.7580159445805	0
827	AP2_Mid	Geography-Geology_Top	289	60	14	8	4.84429065743945	13.3333333333333	3.02197802197802	0.904895642329859	10.0921595133389	0
828	AP2_Mid	Physics-Maths_Top	289	60	37	8	12.80276816609	13.3333333333333	1.04781704781705	0.356583701615685	3.07899817271889	0
830	HighSchool_Mid	AP2_Mid	1393	954	102	16	7.32232591529074	1.67714884696017	0.21589531334922	0.107086164644239	0.435264317113307	1
837	Biological Science_Low	Physics-Maths_Low	974	943	153	71	15.7084188911704	7.52916224814422	0.436911614798825	0.295697774586294	0.645563732811957	1
847	Finance-Marketing_Low	Physics-Maths_Low	374	102	59	9	15.7754010695187	8.82352941176471	0.51667577911427	0.195805874046613	1.36335981759049	0
860	Physics-Maths_Low	Biological Science_Low	565	160	153	71	27.0796460176991	44.375	2.14819710655798	1.33355235492798	3.46049466417334	1
862	Physics-Maths_Low	Finance-Marketing_Low	565	160	59	9	10.4424778761062	5.625	0.511168481311034	0.197312349483457	1.32426184660953	0
880	Computer Science_Top	Statistics_Mid	947	517	61	27	6.44139387539599	5.22243713733075	0.80033456005353	0.433728215224339	1.47681286467557	0
882	HighSchool_Low	Liberal Arts_Top	1576	758	135	66	8.56598984771574	8.70712401055409	1.01804752729608	0.679233857168525	1.52586735318837	0
883	HighSchool_Low	Statistics_Mid	1576	758	135	67	8.56598984771574	8.83905013192612	1.03496810848475	0.691794682154007	1.54837701591647	0
885	Liberal Arts_Top	Statistics_Mid	1026	877	52	24	5.0682261208577	2.73660205245154	0.527008747407341	0.276000494421394	1.0062960953244	0
886	Statistics_Mid	Computer Science_Top	310	161	61	27	19.6774193548387	16.7701863354037	0.822485931000734	0.426789603643679	1.58505057508132	0
887	Statistics_Mid	Liberal Arts_Top	310	161	52	24	16.7741935483871	14.9068322981366	0.869174620999438	0.435393587831635	1.73513010504337	0
893	Geography-Geology_Mid	Psychology_Mid	343	181	19	18	5.53935860058309	9.94475138121547	1.88311268969971	0.779271491020734	4.55054938229958	0
902	Psychology_Mid	Geography-Geology_Mid	233	248	19	18	8.15450643776824	7.25806451612903	0.881464530892448	0.365043750193137	2.1284564351817	0
916	Biological Science_Low	Computer Science_Mid	974	943	211	143	21.6632443531828	15.1643690349947	0.646380331753554	0.475106351659646	0.879397911264175	1
920	Biological Science_Low	Population Health_Low	974	943	26	29	2.6694045174538	3.07529162248144	1.1568759468103	0.571261738694919	2.3428174261518	0
921	Computer Science_Mid	Biological Science_Low	1093	362	211	143	19.3046660567246	39.5027624309392	2.72946828539895	1.9427907735163	3.83468833729057	1
925	Computer Science_Mid	Population Health_Low	1093	362	3	5	0.274473924977127	1.38121546961326	5.08870214752568	0.77102409909314	33.5850585950418	0
929	Geography-Geology_Mid	Physics-Maths_Low	343	181	55	17	16.0349854227405	9.39226519337017	0.542793791574279	0.254441372590147	1.15792922028511	0
930	Geography-Geology_Mid	Population Health_Low	343	181	3	7	0.87463556851312	3.86740331491713	4.55938697318008	0.758913334655813	27.39180960713	0
935	Liberal Arts_Low	Population Health_Low	1620	764	22	14	1.35802469135802	1.83246073298429	1.35587878787879	0.558085627215178	3.29413121888342	0
938	Physics-Maths_Low	Geography-Geology_Mid	565	160	55	17	9.73451327433628	10.625	1.10235219326128	0.518138570063969	2.34528064150472	0
940	Physics-Maths_Low	Population Health_Low	565	160	4	1	0.707964601769911	0.625	0.882075471698113	0.0491098550970042	15.8431975870137	0
942	PLS_Low	Computer Science_Mid	734	976	144	101	19.6185286103542	10.3483606557377	0.472936507936508	0.329539673056739	0.678731451252815	1
943	PLS_Low	Geography-Geology_Mid	734	976	40	51	5.44959128065395	5.22540983606557	0.956594594594595	0.546952731185576	1.6730389414531	0
946	PLS_Low	Population Health_Low	734	976	14	17	1.90735694822888	1.74180327868852	0.911663935647252	0.356847173093721	2.32909546222341	0
947	Population Health_Low	Biological Science_Low	45	47	26	29	57.7777777777778	61.7021276595745	1.17735042735043	0.393512831627639	3.52251290777191	0
948	Population Health_Low	Computer Science_Mid	45	47	3	5	6.66666666666667	10.6382978723404	1.66666666666667	0.234137821189282	11.8638576359356	0
949	Population Health_Low	Geography-Geology_Mid	45	47	3	7	6.66666666666667	14.8936170212766	2.45	0.379205603512419	15.8291437267841	0
950	Population Health_Low	Liberal Arts_Low	45	47	22	14	48.8888888888889	29.7872340425532	0.443526170798898	0.144081565167799	1.36530626908749	0
951	Population Health_Low	Physics-Maths_Low	45	47	4	1	8.88888888888889	2.12765957446809	0.222826086956522	0.0118794959477913	4.17959358263739	0
955	AP1_Low	Geography-Geology_Mid	473	152	51	25	10.7822410147992	16.4473684210526	1.62884051258299	0.824737894359465	3.2169267758603	0
958	AP1_Low	Psychology_Low	473	152	37	19	7.82241014799154	12.5	1.68339768339768	0.779258775622191	3.6365682994151	0
961	AP2_Low	Geography-Geology_Mid	383	82	26	4	6.78851174934726	4.8780487804878	0.70414201183432	0.170209295951842	2.91297822517501	0
964	AP2_Low	Psychology_Low	383	82	28	7	7.31070496083551	8.53658536585366	1.18333333333333	0.379863962124909	3.68626118135768	0
965	Biological Science_Mid	Computer Science_Low	795	966	70	32	8.80503144654088	3.31262939958592	0.35484857754665	0.201869415773986	0.623757256660706	1
966	Biological Science_Mid	Geography-Geology_Mid	795	966	67	43	8.42767295597484	4.45134575569358	0.506201387429052	0.301220392448516	0.850672301938832	1
969	Biological Science_Mid	Psychology_Low	795	966	34	37	4.27672955974843	3.83022774327122	0.891439245235231	0.477363155546076	1.66469472709201	0
970	Computer Science_Low	Biological Science_Mid	1126	345	70	32	6.21669626998224	9.27536231884058	1.54230944774076	0.868795883548946	2.73794855343187	0
971	Computer Science_Low	Geography-Geology_Mid	1126	345	88	28	7.81527531083481	8.11594202898551	1.04186980212217	0.581807524021613	1.86572472812119	0
975	Geography-Geology_Mid	Biological Science_Mid	343	181	67	43	19.533527696793	23.7569060773481	1.28358208955224	0.725683733943119	2.27038708952023	0
976	Geography-Geology_Mid	Computer Science_Low	343	181	88	28	25.6559766763848	15.4696132596685	0.53030303030303	0.285943729521967	0.98348477310104	1
979	Geography-Geology_Mid	Psychology_Low	343	181	21	27	6.12244897959184	14.9171270718232	2.68831168831169	1.21940428560228	5.9266806085922	1
981	HighSchool_Mid	AP2_Low	1393	954	91	20	6.53266331658291	2.09643605870021	0.306374567616538	0.160673259521507	0.584200357680899	1
983	HighSchool_Mid	Computer Science_Low	1393	954	219	64	15.7214644651831	6.70859538784067	0.385490739315582	0.26273333513992	0.565604322797235	1
985	HighSchool_Mid	Liberal Arts_Low	1393	954	325	151	23.3309404163676	15.8280922431866	0.617944247533289	0.466716527981445	0.818173495399896	1
987	HighSchool_Mid	Psychology_Low	1393	954	81	40	5.81478822684853	4.19287211740042	0.708863495150877	0.425738880828801	1.180271470107	0
997	Physics-Maths_Low	Psychology_Low	565	160	48	18	8.49557522123894	11.25	1.36531690140845	0.643418246155998	2.89716720408271	0
998	Psychology_Low	Biological Science_Mid	318	242	34	37	10.6918238993711	15.2892561983471	1.50760401721664	0.78258061381876	2.90432682920272	0
1000	Psychology_Low	Geography-Geology_Mid	318	242	21	27	6.60377358490566	11.1570247933884	1.77607973421927	0.811002257575275	3.88958130860888	0
1002	Psychology_Low	Physics-Maths_Low	318	242	48	18	15.0943396226415	7.43801652892562	0.452008928571429	0.213775478493726	0.955732027582796	1
1003	AP1_Top	Computer Science_Low	438	130	37	2	8.44748858447489	1.53846153846154	0.169341216216216	0.0256453665196317	1.11819214935514	0
1004	AP1_Top	Liberal Arts_Low	438	130	39	6	8.9041095890411	4.61538461538462	0.495037220843673	0.155213346944406	1.57887098529228	0
1005	AP1_Top	Physics-Maths_Low	438	130	32	7	7.30593607305936	5.38461538461539	0.722052845528455	0.238757046922606	2.18364365976071	0
1012	AP1_Low	Biological Science_Low	473	152	125	60	26.4270613107822	39.4736842105263	1.81565217391304	1.09612966444497	3.00748435478609	1
1017	AP1_Low	Statistics_Mid	473	152	33	12	6.97674418604651	7.89473684210526	1.14285714285714	0.463130361700827	2.8202047565677	0
1021	Biological Science_Low	Physics-Maths_Mid	974	943	96	52	9.85626283367557	5.51431601272534	0.533763561541339	0.336965446841694	0.845497787086588	1
1022	Biological Science_Low	Statistics_Mid	974	943	66	71	6.77618069815195	7.52916224814422	1.12016958576592	0.709338839804491	1.76894289507794	0
1027	Computer Science_Low	Statistics_Mid	1126	345	75	30	6.6607460035524	8.69565217391304	1.33460317460317	0.746992541844551	2.38444901907941	0
1031	Geography-Geology_Low	Physics-Maths_Mid	324	166	22	8	6.79012345679012	4.81927710843374	0.695051783659379	0.233041924122986	2.07300460544229	0
1032	Geography-Geology_Low	Statistics_Mid	324	166	22	11	6.79012345679012	6.62650602409639	0.974193548387097	0.364045077868011	2.60696580565534	0
1044	Liberal Arts_Low	Statistics_Mid	1620	764	87	43	5.37037037037037	5.6282722513089	1.05088717777034	0.641295844842198	1.7220817338585	0
1045	Physics-Maths_Mid	Biological Science_Low	554	180	96	52	17.3285198555957	28.8888888888889	1.93815104166667	1.16071427980361	3.23630847459648	1
1047	Physics-Maths_Mid	Geography-Geology_Low	554	180	22	8	3.97111913357401	4.44444444444444	1.12473572938689	0.379349343862626	3.33473744300866	0
1049	Physics-Maths_Mid	Statistics_Mid	554	180	102	38	18.4115523465704	21.1111111111111	1.1858602595968	0.685203850632837	2.05233019924245	0
1050	Statistics_Mid	Biological Science_Low	310	161	66	71	21.2903225806452	44.0993788819876	2.91649831649832	1.6947235250592	5.01908559382296	1
1051	Statistics_Mid	Computer Science_Low	310	161	75	30	24.1935483870968	18.6335403726708	0.717557251908397	0.384809178127956	1.33803567854382	0
1052	Statistics_Mid	Geography-Geology_Low	310	161	22	11	7.09677419354839	6.83229813664596	0.96	0.358287358149793	2.57223700205101	0
1053	Statistics_Mid	Liberal Arts_Low	310	161	87	43	28.0645161290323	26.7080745341615	0.934054159360998	0.532239293159756	1.63921977169338	0
1054	Statistics_Mid	Physics-Maths_Mid	310	161	102	38	32.9032258064516	23.6024844720497	0.630001594133588	0.356162664657707	1.11438409467289	0
1055	Finance-Marketing_Top	Physics-Maths_Top	297	178	60	27	20.2020202020202	15.1685393258427	0.706291390728477	0.367171013076006	1.35862448519024	0
1056	HighSchool_Top	Finance-Marketing_Top	1112	1087	91	68	8.18345323741007	6.2557497700092	0.748719386599661	0.487915308951959	1.14893037702445	0
1057	HighSchool_Top	Physics-Maths_Top	1112	1087	165	71	14.8381294964029	6.53173873045078	0.401079694583632	0.273313793961169	0.588572274658606	1
1058	Physics-Maths_Top	Finance-Marketing_Top	481	211	60	27	12.4740124740125	12.7962085308057	1.02961956521739	0.543643592300479	1.95002105072639	0
1061	Biological Science_Mid	Optometry_Low	795	966	43	67	5.40880503144654	6.93581780538302	1.30336032283933	0.775651989481967	2.19009060014966	0
1064	HighSchool_Low	Medical Science_Mid	1576	758	34	55	2.15736040609137	7.25593667546174	3.5482386411179	1.99890284692655	6.29845391119443	1
1065	HighSchool_Low	Optometry_Low	1576	758	6	12	0.380710659898477	1.58311345646438	4.20911528150134	1.15565887728627	15.3303468706705	1
1070	Liberal Arts_Top	Optometry_Low	1026	877	18	28	1.75438596491228	3.1927023945268	1.84687868080094	0.840610492941523	4.05771863453804	0
1073	Medical Science_Mid	Optometry_Low	559	799	33	53	5.90339892665474	6.63329161451815	1.13242343001056	0.628037614851653	2.041888566085	0
1074	Optometry_Low	Biological Science_Mid	81	107	43	67	53.0864197530864	62.6168224299065	1.48023255813954	0.685135289822312	3.19803761202341	0
1075	Optometry_Low	Liberal Arts_Top	81	107	18	28	22.2222222222222	26.1682242990654	1.24050632911392	0.508776259835439	3.02462216509363	0
1076	Optometry_Low	Medical Science_Mid	81	107	33	53	40.7407407407407	49.5327102803738	1.42760942760943	0.663562101275815	3.07140608826328	0
1092	Chemistry_Low	Psychology_Low	338	317	46	44	13.6094674556213	13.8801261829653	1.02309284917981	0.570160773933568	1.83583127057564	0
1103	PLS_Low	Finance-Marketing_Low	734	976	56	24	7.62942779291553	2.45901639344262	0.305222088835534	0.160712285697719	0.579672693401615	1
1107	Psychology_Low	Chemistry_Low	318	242	46	44	14.4654088050314	18.1818181818182	1.31400966183575	0.725563459998361	2.37969727885911	0
1126	Medical Science_Low	Psychology_Mid	578	789	62	107	10.7266435986159	13.5614702154626	1.30574212468073	0.842973271747368	2.02255819171063	0
1127	Medical Science_Low	Statistics_Low	578	789	46	46	7.95847750865052	5.83016476552598	0.716016150740242	0.410434990232903	1.2491116506172	0
1131	PLS_Low	Psychology_Mid	734	976	45	99	6.13079019073569	10.1434426229508	1.72839224629418	1.06826893970702	2.79643041748377	1
1135	Psychology_Mid	Medical Science_Low	233	248	62	107	26.6094420600858	43.1451612903226	2.0929993136582	1.26352423187084	3.46700602685512	1
1139	Statistics_Low	Medical Science_Low	343	170	46	46	13.4110787172012	27.0588235294118	2.39516129032258	1.31003656080992	4.379112597524	1
1142	AP1_Low	Finance-Marketing_Low	473	152	55	21	11.6279069767442	13.8157894736842	1.21832061068702	0.599538077739838	2.47574785578322	0
1144	Computer Science_Mid	Finance-Marketing_Low	1093	362	137	25	12.5343092406221	6.9060773480663	0.517663367194438	0.288884953097732	0.92761965918116	1
1146	Finance-Marketing_Low	Computer Science_Mid	374	102	137	25	36.6310160427808	24.5098039215686	0.561664612759503	0.292044780343341	1.08020125151836	0
1147	Finance-Marketing_Low	Physics-Maths_Mid	374	102	42	6	11.2299465240642	5.88235294117647	0.494047619047619	0.154449821679465	1.58033882611516	0
1150	HighSchool_Mid	Finance-Marketing_Low	1393	954	85	24	6.10193826274228	2.51572327044025	0.397115749525617	0.216772824476787	0.727493950876577	1
1153	Physics-Maths_Mid	Finance-Marketing_Low	554	180	42	6	7.5812274368231	3.33333333333333	0.420361247947455	0.133593469497485	1.32269623238783	0
1159	Chemistry_Low	Food Science_Low	338	317	18	39	5.32544378698225	12.3028391167192	2.49400479616307	1.16226913783526	5.35165197182241	1
1161	Chemistry_Low	Statistics_Mid	338	317	19	26	5.62130177514793	8.2018927444795	1.50009043226623	0.670859579321125	3.35431046129482	0
1163	Food Science_Low	Chemistry_Low	126	110	18	39	14.2857142857143	35.4545454545455	3.29577464788732	1.43343579880448	7.57768889176346	1
1165	Food Science_Low	Statistics_Mid	126	110	8	18	6.34920634920635	16.3636363636364	2.88586956521739	0.912597871697623	9.1258629958842	0
1180	PLS_Low	Statistics_Mid	734	976	53	55	7.22070844686648	5.63524590163934	0.767316083830127	0.459645136304422	1.28093158395667	0
1182	Statistics_Mid	Chemistry_Low	310	161	19	26	6.12903225806452	16.1490683229814	2.94970760233918	1.29637409198766	6.71162359158006	1
1183	Statistics_Mid	Food Science_Low	310	161	8	18	2.58064516129032	11.1801242236025	4.75174825174825	1.54273885741901	14.6357313419636	1
1188	Biological Science_Low	Medical Science_Top	974	943	3	NA	0.308008213552361	NA	NA	NA	NA	NA
1189	Biological Science_Low	Pharmacy_Mid	974	943	7	12	0.718685831622177	1.27253446447508	1.78057388368881	0.52026597110671	6.0938895321762	0
1190	Biological Science_Low	Population Health_Top	974	943	5	6	0.513347022587269	0.63626723223754	1.24098185699039	0.259812742266148	5.92748437180859	0
1195	Chemistry_Low	Medical Science_Top	338	317	1	1	0.29585798816568	0.315457413249211	1.06645569620253	0.0277967150152296	40.9159050391276	0
1196	Chemistry_Low	Pharmacy_Mid	338	317	4	8	1.18343195266272	2.52365930599369	2.16181229773463	0.440891198028568	10.5999675918544	0
1197	Chemistry_Low	Population Health_Top	338	317	2	NA	0.591715976331361	NA	NA	NA	NA	NA
1202	Computer Science_Low	Medical Science_Top	1126	345	1	1	0.088809946714032	0.289855072463768	3.2703488372093	0.0854215059565855	125.204787685105	0
1203	Computer Science_Low	Pharmacy_Mid	1126	345	4	2	0.355239786856128	0.579710144927536	1.63556851311953	0.174876170531553	15.2970204744127	0
1204	Computer Science_Low	Population Health_Top	1126	345	1	NA	0.088809946714032	NA	NA	NA	NA	NA
1210	HighSchool_Low	Medical Science_Top	1576	758	14	7	0.888324873096447	0.923482849604222	1.03994673768309	0.314020998335644	3.44400286270582	0
1211	HighSchool_Low	Pharmacy_Mid	1576	758	10	12	0.634517766497462	1.58311345646438	2.51903485254692	0.831429942637295	7.63207609316791	0
1212	HighSchool_Low	Population Health_Top	1576	758	2	NA	0.126903553299492	NA	NA	NA	NA	NA
1217	Liberal Arts_Low	Medical Science_Top	1620	764	2	NA	0.123456790123457	NA	NA	NA	NA	NA
1218	Liberal Arts_Low	Pharmacy_Mid	1620	764	5	6	0.308641975308642	0.785340314136126	2.55672823218997	0.535460738908765	12.2079151248306	0
1219	Liberal Arts_Low	Population Health_Top	1620	764	1	1	0.0617283950617284	0.130890052356021	2.1218872870249	0.0555179390148258	81.0982132754524	0
1221	Medical Science_Top	Biological Science_Low	663	694	3	NA	0.452488687782805	NA	NA	NA	NA	NA
1222	Medical Science_Top	Chemistry_Low	663	694	1	1	0.150829562594268	0.144092219020173	0.955266955266955	0.0249706958061857	36.5442342058785	0
1223	Medical Science_Top	Computer Science_Low	663	694	1	1	0.150829562594268	0.144092219020173	0.955266955266955	0.0249706958061857	36.5442342058785	0
1224	Medical Science_Top	Liberal Arts_Low	663	694	2	NA	0.301659125188537	NA	NA	NA	NA	NA
1225	Medical Science_Top	Pharmacy_Mid	663	694	6	5	0.904977375565611	0.720461095100865	0.794629898403483	0.166056326701344	3.80254512417574	0
1226	Medical Science_Top	Population Health_Top	663	694	7	10	1.05580693815988	1.44092219020173	1.37009189640769	0.382175866754382	4.91174866833865	0
1227	Medical Science_Top	Statistics_Low	663	694	3	NA	0.452488687782805	NA	NA	NA	NA	NA
1228	Pharmacy_Mid	Biological Science_Low	62	90	7	12	11.2903225806452	13.3333333333333	1.20879120879121	0.327499326462698	4.46161585195608	0
1229	Pharmacy_Mid	Chemistry_Low	62	90	4	8	6.45161290322581	8.88888888888889	1.41463414634146	0.275075794148889	7.27504858865215	0
1230	Pharmacy_Mid	Computer Science_Low	62	90	4	2	6.45161290322581	2.22222222222222	0.329545454545455	0.0339731463375435	3.1966484803192	0
1231	Pharmacy_Mid	Liberal Arts_Low	62	90	5	6	8.06451612903226	6.66666666666667	0.814285714285714	0.161042092523773	4.11731625004757	0
1232	Pharmacy_Mid	Medical Science_Top	62	90	6	5	9.67741935483871	5.55555555555556	0.549019607843137	0.108541685690023	2.77702090104851	0
1233	Pharmacy_Mid	Population Health_Top	62	90	3	3	4.83870967741935	3.33333333333333	0.67816091954023	0.079243320279496	5.80367192047919	0
1234	Pharmacy_Mid	Statistics_Low	62	90	3	NA	4.83870967741935	NA	NA	NA	NA	NA
1235	Population Health_Top	Biological Science_Low	18	45	5	6	27.7777777777778	13.3333333333333	0.4	0.0685510486520444	2.33402702287076	0
1236	Population Health_Top	Chemistry_Low	18	45	2	NA	11.1111111111111	NA	NA	NA	NA	NA
1237	Population Health_Top	Computer Science_Low	18	45	1	NA	5.55555555555556	NA	NA	NA	NA	NA
1238	Population Health_Top	Liberal Arts_Low	18	45	1	1	5.55555555555556	2.22222222222222	0.386363636363636	0.00940909712266593	15.8651629968335	0
1239	Population Health_Top	Medical Science_Top	18	45	7	10	38.8888888888889	22.2222222222222	0.448979591836735	0.0952942351636226	2.1153711296361	0
1240	Population Health_Top	Pharmacy_Mid	18	45	3	3	16.6666666666667	6.66666666666667	0.357142857142857	0.0379977326168539	3.35680609404542	0
1241	Population Health_Top	Statistics_Low	18	45	2	1	11.1111111111111	2.22222222222222	0.181818181818182	0.00710595103052469	4.65213608954867	0
1246	Statistics_Low	Medical Science_Top	343	170	3	NA	0.87463556851312	NA	NA	NA	NA	NA
1247	Statistics_Low	Pharmacy_Mid	343	170	3	NA	0.87463556851312	NA	NA	NA	NA	NA
1248	Statistics_Low	Population Health_Top	343	170	2	1	0.583090379008746	0.588235294117647	1.00887573964497	0.0426737652231833	23.8514284530775	0
1249	Biological Science_Top	Geography-Geology_Top	952	981	39	43	4.09663865546218	4.38328236493374	1.07317806571538	0.599760815383868	1.92028410524864	0
1250	Biological Science_Top	Liberal Arts_Mid	952	981	75	49	7.8781512605042	4.99490316004078	0.614778254649499	0.377283605069377	1.00177239962597	0
1252	Biological Science_Top	Psychology_Top	952	981	58	108	6.09243697478992	11.0091743119266	1.90686100248845	1.23211779319236	2.95111303716362	1
1253	Biological Science_Top	Sports Science_Top	952	981	9	9	0.945378151260504	0.917431192660551	0.970164609053498	0.286548068486543	3.28468230001044	0
1254	Geography-Geology_Top	Biological Science_Top	246	207	39	43	15.8536585365854	20.7729468599034	1.39165103189493	0.741311811544801	2.61252089122715	0
1258	Geography-Geology_Top	Sports Science_Top	246	207	2	4	0.813008130081301	1.93236714975845	2.40394088669951	0.255053400983606	22.6577327118922	0
1259	HighSchool_Low	Biological Science_Top	1576	758	63	23	3.99746192893401	3.03430079155673	0.751517114782421	0.39709505539783	1.42227400249311	0
1263	HighSchool_Low	Psychology_Top	1576	758	17	21	1.07868020304569	2.77044854881266	2.6130577061218	1.11914419438379	6.10115355088995	1
1264	HighSchool_Low	Sports Science_Top	1576	758	4	3	0.253807106598985	0.395778364116095	1.56158940397351	0.217776293320469	11.1975524489889	0
1265	Liberal Arts_Mid	Biological Science_Top	1287	767	75	49	5.82750582750583	6.38852672750978	1.10284122562674	0.676781971409915	1.79712052082018	0
1268	Liberal Arts_Mid	Psychology_Top	1287	767	31	40	2.40870240870241	5.21512385919166	2.22922305541998	1.18995318567249	4.17616044954538	1
1269	Liberal Arts_Mid	Sports Science_Top	1287	767	6	4	0.466200466200466	0.521512385919166	1.11926605504587	0.211475069833159	5.92389685917256	0
1274	Medical Science_Mid	Sports Science_Top	559	799	13	17	2.32558139534884	2.12765957446809	0.91304347826087	0.349760364395377	2.38348445981241	0
1275	Psychology_Top	Biological Science_Top	143	256	58	108	40.5594405594406	42.1875	1.06943150046598	0.619249565482558	1.84688661557266	0
1277	Psychology_Top	Liberal Arts_Mid	143	256	31	40	21.6783216783217	15.625	0.669056152927121	0.337183183987917	1.32757550502779	0
1279	Psychology_Top	Sports Science_Top	143	256	11	19	7.69230769230769	7.421875	0.962025316455696	0.348683479851802	2.6542488043742	0
1280	Sports Science_Top	Biological Science_Top	29	32	9	9	31.0344827586207	28.125	0.869565217391304	0.204623593163944	3.69529073165559	0
1281	Sports Science_Top	Geography-Geology_Top	29	32	2	4	6.89655172413793	12.5	1.92857142857143	0.186580833955914	19.9344577695524	0
1282	Sports Science_Top	Liberal Arts_Mid	29	32	6	4	20.6896551724138	12.5	0.547619047619048	0.089329799589193	3.35707258601611	0
1283	Sports Science_Top	Medical Science_Mid	29	32	13	17	44.8275862068966	53.125	1.39487179487179	0.370632992088813	5.24957941052003	0
1284	Sports Science_Top	Psychology_Top	29	32	11	19	37.9310344827586	59.375	2.39160839160839	0.618241867243295	9.25170390726836	0
1285	Biological Science_Top	Finance-Marketing_Top	952	981	43	44	4.51680672268908	4.48521916411825	0.992678265617632	0.564177565024247	1.74663120286834	0
1287	Biological Science_Top	Liberal Arts_Top	952	981	257	314	26.9957983193277	32.0081549439348	1.27307941360059	0.983891426510926	1.64726630364192	0
1289	Biological Science_Top	Statistics_Top	952	981	35	48	3.67647058823529	4.89296636085627	1.34790996784566	0.751123078430668	2.41885961647415	0
1290	Finance-Marketing_Top	Biological Science_Top	297	178	43	44	14.4781144781145	24.7191011235955	1.93960430406109	1.0467083913081	3.59418620082976	1
1291	Finance-Marketing_Top	Geography-Geology_Top	297	178	32	15	10.7744107744108	8.42696629213483	0.762078220858896	0.327177509808178	1.77507071023298	0
1293	Finance-Marketing_Top	Psychology_Top	297	178	16	28	5.38720538720539	15.7303370786517	3.27833333333333	1.40408106810839	7.65445079244867	1
1296	Geography-Geology_Top	Finance-Marketing_Top	246	207	32	15	13.0081300813008	7.2463768115942	0.5224609375	0.224328394578606	1.2168117715376	0
1299	Geography-Geology_Top	Statistics_Top	246	207	35	27	14.2276422764228	13.0434782608696	0.904285714285714	0.444841635324653	1.83825565802632	0
1306	Liberal Arts_Top	Biological Science_Top	1026	877	257	314	25.0487329434698	35.8038768529076	1.66883911231521	1.28746363973044	2.16318651404876	1
1312	Psychology_Top	Finance-Marketing_Top	143	256	16	28	11.1888111888112	10.9375	0.974780701754386	0.414197344873173	2.29406930844456	0
1315	Psychology_Top	Statistics_Top	143	256	14	30	9.79020979020979	11.71875	1.22313527180784	0.507054392908107	2.95049192762158	0
1316	Statistics_Top	Biological Science_Top	281	201	35	48	12.4555160142349	23.8805970149254	2.20504201680672	1.1734788714039	4.14341528796862	1
1318	Statistics_Top	Geography-Geology_Top	281	201	35	27	12.4555160142349	13.4328358208955	1.09064039408867	0.537727958035731	2.21207852677589	0
1320	Statistics_Top	Psychology_Top	281	201	14	30	4.98220640569395	14.9253731343284	3.34586466165414	1.40067150380645	7.99245954792612	1
1321	AP1_Low	Biological Science_Top	473	152	7	2	1.47991543340381	1.31578947368421	0.887619047619048	0.111035116513767	7.09566125054194	0
1323	Biological Science_Top	Physics-Maths_Low	952	981	3	4	0.315126050420168	0.407747196738022	1.29512111907199	0.1805796817599	9.28863478282391	0
1324	Physics-Maths_Low	Biological Science_Top	565	160	3	4	0.530973451327434	2.5	4.8034188034188	0.662908564470424	34.8054519697893	0
1327	HighSchool_Low	Computer Science_Mid	1576	758	440	162	27.9187817258883	21.3720316622691	0.701769371568029	0.535655437737464	0.919397463696357	1
1340	Computer Science_Low	Finance-Marketing_Top	1126	345	10	1	0.88809946714032	0.289855072463768	0.324418604651163	0.0216864442277352	4.85314373986697	0
1342	Finance-Marketing_Top	Computer Science_Low	297	178	10	1	3.36700336700337	0.561797752808989	0.162146892655367	0.01076855459104	2.44151752916469	0
1343	Finance-Marketing_Top	Liberal Arts_Low	297	178	23	15	7.74410774410774	8.42696629213483	1.09629234462523	0.44941419713228	2.67427445005735	0
1345	Liberal Arts_Low	Finance-Marketing_Top	1620	764	23	15	1.41975308641975	1.96335078534031	1.3905497184652	0.58715337610733	3.29322558331026	0
1346	AP1_Top	AP2_Mid	438	130	64	13	14.6118721461187	10	0.649305555555556	0.283273847250812	1.48830436895936	0
1347	AP1_Top	Chemistry_Top	438	130	51	30	11.6438356164384	23.0769230769231	2.27647058823529	1.17760274139805	4.40073562749006	1
1348	AP1_Top	Computer Science_Mid	438	130	91	12	20.7762557077626	9.23076923076923	0.387781709815608	0.167897657599136	0.895632831439157	1
1351	AP2_Mid	Chemistry_Top	289	60	12	7	4.1522491349481	11.6666666666667	3.04874213836478	0.844223725846458	11.0099116403316	0
1352	AP2_Mid	Computer Science_Mid	289	60	144	21	49.8269896193772	35	0.542200854700855	0.253580059061205	1.15932525580563	0
1353	AP2_Mid	Liberal Arts_Top	289	60	38	14	13.1487889273356	23.3333333333333	2.01029748283753	0.813410393680089	4.96833578830851	0
1354	AP2_Mid	Physics-Maths_Mid	289	60	113	17	39.1003460207612	28.3333333333333	0.615764560609179	0.276578963578316	1.37091407530295	0
1355	Chemistry_Top	Computer Science_Mid	271	282	20	15	7.38007380073801	5.31914893617021	0.705056179775281	0.28431407309563	1.74843338293743	0
1356	Chemistry_Top	Liberal Arts_Top	271	282	122	139	45.0184501845018	49.290780141844	1.18714891665711	0.765158194006096	1.84187082012603	0
1357	Chemistry_Top	Physics-Maths_Mid	271	282	20	11	7.38007380073801	3.90070921985816	0.509409594095941	0.188798492848817	1.37447143057857	0
1358	Computer Science_Mid	Chemistry_Top	1093	362	20	15	1.82982616651418	4.14364640883978	2.31916426512968	0.948775304981508	5.66891113250395	0
1359	Computer Science_Mid	Liberal Arts_Top	1093	362	138	43	12.6258005489478	11.878453038674	0.932829040025442	0.577473440960856	1.50685720968728	0
1361	HighSchool_Mid	AP1_Top	1393	954	181	39	12.9935391241924	4.08805031446541	0.285408930350512	0.178672941976773	0.455907070329723	1
1367	Liberal Arts_Top	Chemistry_Top	1026	877	122	139	11.8908382066277	15.8494868871152	1.39561952996579	0.989344625846502	1.96873144255006	0
1368	Liberal Arts_Top	Computer Science_Mid	1026	877	138	43	13.4502923976608	4.90307867730901	0.331769367115004	0.208073892636345	0.528999152951223	1
1370	Physics-Maths_Mid	Chemistry_Top	554	180	20	11	3.6101083032491	6.11111111111111	1.73786982248521	0.643844243298459	4.69087291117509	0
1374	AP2_Top	Chemistry_Mid	305	83	26	7	8.52459016393443	8.43373493975904	0.98836032388664	0.314212259067258	3.10890521182436	0
1375	AP2_Top	Computer Science_Low	305	83	25	2	8.19672131147541	2.40963855421687	0.276543209876543	0.0405465611846357	1.88613151632206	0
1376	AP2_Top	Liberal Arts_Top	305	83	128	34	41.9672131147541	40.9638554216867	0.959502551020408	0.502024763789382	1.83386400795343	0
1377	AP2_Top	Physics-Maths_Mid	305	83	75	17	24.5901639344262	20.4819277108434	0.78989898989899	0.362248196926902	1.72241137302154	0
1378	AP2_Top	Statistics_Low	305	83	6	NA	1.9672131147541	NA	NA	NA	NA	NA
1385	Chemistry_Mid	Computer Science_Low	230	221	27	16	11.7391304347826	7.23981900452489	0.586811201445348	0.250443550845783	1.37495010344176	0
1387	Chemistry_Mid	Physics-Maths_Mid	230	221	59	16	25.6521739130435	7.23981900452489	0.226209177346011	0.104397820120868	0.49015000367168	1
1388	Chemistry_Mid	Statistics_Low	230	221	10	3	4.34782608695652	1.35746606334842	0.302752293577982	0.054602164931539	1.67866881069005	0
1390	Computer Science_Low	Chemistry_Mid	1126	345	27	16	2.39786856127886	4.63768115942029	1.97951142631994	0.864581464162614	4.53221084345869	0
1391	Computer Science_Low	Liberal Arts_Top	1126	345	27	12	2.39786856127886	3.47826086956522	1.4668001334668	0.591731073557066	3.63594667862365	0
1394	HighSchool_Top	AP2_Top	1112	1087	85	33	7.64388489208633	3.03587856485741	0.378289987721844	0.220430970167759	0.649197863175414	1
1397	HighSchool_Top	Computer Science_Low	1112	1087	20	7	1.79856115107914	0.643974241030359	0.353888888888889	0.113610081025622	1.10234359969137	0
1398	HighSchool_Top	Liberal Arts_Top	1112	1087	285	313	25.6294964028777	28.7948482060718	1.17344847907883	0.91658227402933	1.50229976300891	0
1399	HighSchool_Top	Physics-Maths_Mid	1112	1087	47	19	4.22661870503597	1.74793008279669	0.403119770499641	0.19841626433315	0.8190132493112	1
1400	HighSchool_Top	Statistics_Low	1112	1087	8	2	0.719424460431655	0.183992640294388	0.254377880184332	0.0331197791624023	1.9537601869197	0
1403	Liberal Arts_Top	Computer Science_Low	1026	877	27	12	2.63157894736842	1.36830102622577	0.513294797687861	0.208408354412846	1.26420819393593	0
1405	Liberal Arts_Top	Statistics_Low	1026	877	22	6	2.14424951267056	0.684150513112885	0.31437219496921	0.0954536630503512	1.03537018707838	0
1407	Physics-Maths_Mid	Chemistry_Mid	554	180	59	16	10.6498194945848	8.88888888888889	0.818520049607276	0.382034692596151	1.75370217572708	0
1412	Statistics_Low	Chemistry_Mid	343	170	10	3	2.91545189504373	1.76470588235294	0.598203592814371	0.107917148860495	3.3159469299788	0
1414	Statistics_Low	Liberal Arts_Top	343	170	22	6	6.41399416909621	3.52941176470588	0.533813747228381	0.158953004102542	1.79271299928486	0
1426	Computer Science_Top	Geography-Geology_Mid	947	517	49	17	5.17423442449842	3.28820116054159	0.623102040816327	0.297612325654776	1.30457013974562	0
1429	Geography-Geology_Mid	Computer Science_Top	343	181	49	17	14.2857142857143	9.39226519337017	0.621951219512195	0.288827259414422	1.33928951248218	0
1438	AP1_Mid	AP2_Mid	422	93	124	23	29.3838862559242	24.7311827956989	0.78963133640553	0.401122467882221	1.55443211826435	0
1440	AP1_Mid	Liberal Arts_Top	422	93	49	18	11.6113744075829	19.3548387096774	1.8269387755102	0.836690468141283	3.98917570661164	0
1441	AP1_Mid	Physics-Maths_Mid	422	93	132	25	31.2796208530806	26.8817204301075	0.80770944741533	0.417392847790638	1.56302283303909	0
1452	Biological Science_Top	Surgery_Top	952	981	56	60	5.88235294117647	6.11620795107034	1.04234527687296	0.636355320887028	1.7073538014971	0
1453	HighSchool_Top	Biological Science_Top	1112	1087	633	685	56.9244604316547	63.017479300828	1.28942569930757	1.0299332695313	1.61429743384388	1
1454	HighSchool_Top	Medical Science_Top	1112	1087	511	531	45.9532374100719	48.8500459981601	1.12324191527404	0.901379583444798	1.39971264426333	0
1455	HighSchool_Top	PLS_Top	1112	1087	466	399	41.9064748201439	36.7065317387305	0.803953737897994	0.641793933351512	1.00708588706175	0
1456	HighSchool_Top	Surgery_Top	1112	1087	49	53	4.40647482014388	4.87580496780129	1.11196857853393	0.659393968965961	1.87516746867697	0
1458	Medical Science_Top	Surgery_Top	663	694	56	60	8.44645550527903	8.64553314121038	1.02579990986931	0.621994743453466	1.69175940176834	0
1461	PLS_Top	Surgery_Top	578	478	52	47	8.99653979238754	9.8326359832636	1.10306978404426	0.639867708047107	1.90158517638755	0
1462	Surgery_Top	Biological Science_Top	56	60	56	60	100	100	NA	NA	NA	NA
1463	Surgery_Top	Medical Science_Top	56	60	56	60	100	100	NA	NA	NA	NA
1464	Computer Science_Top	Engineering_Top	947	517	70	47	7.39176346356917	9.09090909090909	1.25285714285714	0.754283482057498	2.0809828900489	0
1466	Computer Science_Top	Physics-Maths_Top	947	517	261	121	27.5607180570222	23.4042553191489	0.803107705406556	0.579388101680658	1.11321234352665	0
1468	Engineering_Top	Computer Science_Top	182	133	70	47	38.4615384615385	35.3383458646617	0.874418604651163	0.475115080042938	1.60931094018524	0
1469	Engineering_Top	Finance-Marketing_Top	182	133	14	10	7.69230769230769	7.5187969924812	0.975609756097561	0.321817503928226	2.95762158544683	0
1470	Engineering_Top	Physics-Maths_Top	182	133	83	41	45.6043956043956	30.8270676691729	0.531561026715558	0.286816727826753	0.985148695000703	1
1471	Engineering_Top	Statistics_Top	182	133	28	12	15.3846153846154	9.02255639097744	0.545454545454545	0.212660869742119	1.39903810944538	0
1473	Finance-Marketing_Top	Engineering_Top	297	178	14	10	4.71380471380471	5.61797752808989	1.20323129251701	0.402427208716936	3.59758364228919	0
1476	HighSchool_Top	Computer Science_Top	1112	1087	218	140	19.6043165467626	12.8794848206072	0.606260232700077	0.447497808727881	0.82134808838149	1
1477	HighSchool_Top	Engineering_Top	1112	1087	89	44	8.00359712230216	4.04783808647654	0.484902022041001	0.297691369550244	0.789844768878215	1
1480	HighSchool_Top	Statistics_Top	1112	1087	79	54	7.10431654676259	4.96780128794848	0.683544303797468	0.427827605219804	1.09210534699816	0
1481	Physics-Maths_Top	Computer Science_Top	481	211	261	121	54.2619542619543	57.345971563981	1.13324819071946	0.737947259921695	1.74030250062205	0
1482	Physics-Maths_Top	Engineering_Top	481	211	83	41	17.2557172557173	19.4312796208531	1.15648476257973	0.670425573751181	1.99493733300734	0
1484	Physics-Maths_Top	Statistics_Top	481	211	98	47	20.3742203742204	22.2748815165877	1.12002239920358	0.668400401167891	1.87679446709766	0
1486	Statistics_Top	Engineering_Top	281	201	28	12	9.9644128113879	5.97014925373134	0.573696145124717	0.228101925549379	1.44289560966337	0
1488	Statistics_Top	Physics-Maths_Top	281	201	98	47	34.8754448398576	23.3830845771144	0.569904585210708	0.333215318619113	0.974718802215232	1
1489	Chemical Materials_Top	Engineering_Top	5	1	5	1	100	100	NA	NA	NA	NA
1490	Chemical Materials_Top	Food Science_Top	5	1	5	NA	100	NA	NA	NA	NA	NA
1491	Chemical Materials_Top	Physics-Maths_Top	5	1	3	1	60	100	Inf	NA	Inf	NA
1492	Engineering_Top	Chemical Materials_Top	182	133	5	1	2.74725274725275	0.75187969924812	0.268181818181818	0.0157272113191031	4.57306042018689	0
1493	Engineering_Top	Food Science_Top	182	133	30	33	16.4835164835165	24.812030075188	1.672	0.806316521439158	3.4671049465913	0
1495	Food Science_Top	Chemical Materials_Top	80	101	5	NA	6.25	NA	NA	NA	NA	NA
1496	Food Science_Top	Engineering_Top	80	101	30	33	37.5	32.6732673267327	0.808823529411765	0.360709130770164	1.81363721049507	0
1498	HighSchool_Top	Chemical Materials_Top	1112	1087	3	NA	0.26978417266187	NA	NA	NA	NA	NA
1500	HighSchool_Top	Food Science_Top	1112	1087	24	36	2.15827338129496	3.31186752529899	1.55280685061846	0.780682785447525	3.08859009097452	0
1502	Physics-Maths_Top	Chemical Materials_Top	481	211	3	1	0.623700623700624	0.4739336492891	0.758730158730159	0.0385000634411648	14.9524806536078	0
1507	Biological Science_Mid	Psychology_Mid	795	966	69	98	8.67924528301887	10.1449275362319	1.18793828892006	0.776727248789327	1.81685061323897	0
1510	HighSchool_Mid	Medical Science_Low	1393	954	234	289	16.7982770997846	30.293501048218	2.15250305250305	1.66170376283905	2.78826436736169	1
1523	Psychology_Mid	Biological Science_Mid	233	248	69	98	29.6137339055794	39.5161290322581	1.55285024154589	0.943371090320657	2.55609261022565	0
1528	Chemistry_Mid	Physics-Maths_Low	230	221	21	17	9.1304347826087	7.69230769230769	0.829365079365079	0.344866944484166	1.99452700779742	0
1531	Computer Science_Top	Physics-Maths_Low	947	517	37	13	3.90707497360084	2.51450676982592	0.634384384384384	0.273204378703038	1.4730494037513	0
1535	HighSchool_Top	Physics-Maths_Low	1112	1087	21	9	1.88848920863309	0.827966881324747	0.433739729658097	0.154562335728727	1.21717980125551	0
1538	Liberal Arts_Top	Physics-Maths_Low	1026	877	33	8	3.21637426900585	0.912200684150513	0.277016424312167	0.0997116424299512	0.76960019380493	1
1539	Physics-Maths_Low	Chemistry_Mid	565	160	21	17	3.71681415929204	10.625	3.07958707958708	1.28470814103852	7.3821098176378	1
1540	Physics-Maths_Low	Computer Science_Top	565	160	37	13	6.54867256637168	8.125	1.26199669056812	0.531767296219749	2.99498607441015	0
1541	Physics-Maths_Low	Liberal Arts_Top	565	160	33	8	5.84070796460177	5	0.848484848484849	0.299290499289931	2.40544400779974	0
1542	Biological Science_Top	Chemistry_Mid	952	981	22	15	2.3109243697479	1.52905198776758	0.656408808582722	0.274920157174842	1.56726421377304	0
1544	Biological Science_Top	Optometry_Low	952	981	17	15	1.78571428571429	1.52905198776758	0.854037267080745	0.340417825018792	2.14260123870565	0
1546	Chemistry_Mid	Biological Science_Top	230	221	22	15	9.56521739130435	6.78733031674208	0.688437775816417	0.28028735242028	1.69093099306311	0
1553	HighSchool_Mid	Optometry_Low	1393	954	35	47	2.51256281407035	4.92662473794549	2.01058434399118	1.1196378609014	3.61049723796222	1
1554	HighSchool_Mid	Pharmacy_Low	1393	954	53	49	3.80473797559225	5.13626834381551	1.36891483373293	0.812054014317533	2.30763937986187	0
1560	Optometry_Low	Biological Science_Top	81	107	17	15	20.9876543209877	14.018691588785	0.61381074168798	0.224936277254738	1.67497938176005	0
1569	PLS_Mid	Chemistry_Mid	649	833	40	63	6.1633281972265	7.56302521008403	1.24568181818182	0.726650868379017	2.13544531448821	0
1571	PLS_Mid	Optometry_Low	649	833	36	46	5.54699537750385	5.52220888355342	0.995270365664266	0.551953506680175	1.79464952895653	0
1584	Biological Science_Mid	Medical Science_Top	795	966	35	45	4.40251572327044	4.6583850931677	1.06095858538855	0.585828938016345	1.9214365267123	0
1585	Biological Science_Mid	Psychology_Top	795	966	48	101	6.0377358490566	10.4554865424431	1.81712427745665	1.13639663752991	2.90562338067057	1
1586	Biological Science_Mid	Sports Science_Top	795	966	9	16	1.13207547169811	1.65631469979296	1.47087719298246	0.499465000610194	4.33159423421629	0
1589	Chemistry_Mid	Medical Science_Top	230	221	3	2	1.30434782608696	0.904977375565611	0.691019786910198	0.0650337535343754	7.34246940935087	0
1590	Chemistry_Mid	Psychology_Top	230	221	2	13	0.869565217391304	5.88235294117647	7.125	0.992264576611552	51.161379934934	0
1591	Chemistry_Mid	Sports Science_Top	230	221	1	2	0.434782608695652	0.904977375565611	2.09132420091324	0.0884518100719181	49.4465507237139	0
1593	HighSchool_Low	Chemistry_Mid	1576	758	73	67	4.63197969543147	8.83905013192612	1.99633249410225	1.27108013790286	3.13539902651921	1
1600	Liberal Arts_Top	Medical Science_Top	1026	877	109	180	10.6237816764133	20.5245153933865	2.17261395495768	1.54911291506475	3.04706735795278	1
1602	Liberal Arts_Top	Sports Science_Top	1026	877	16	21	1.55945419103314	2.3945267958951	1.5486273364486	0.653470882154962	3.67001299168394	0
1603	Medical Science_Top	Biological Science_Mid	663	694	35	45	5.2790346907994	6.48414985590778	1.24411182038301	0.684170198105167	2.26232336033263	0
1604	Medical Science_Top	Chemistry_Mid	663	694	3	2	0.452488687782805	0.288184438040346	0.635838150289017	0.0603481342474644	6.69929830316081	0
1605	Medical Science_Top	Liberal Arts_Top	663	694	109	180	16.4404223227753	25.9365994236311	1.77988790918502	1.25419967563297	2.52591435862412	1
1606	Medical Science_Top	Psychology_Top	663	694	42	66	6.33484162895928	9.51008645533141	1.55391264786169	0.915788938851181	2.63668233448376	0
1607	Medical Science_Top	Sports Science_Top	663	694	4	9	0.603318250377074	1.29682997118156	2.16459854014599	0.457712794123821	10.2367399385708	0
1608	Psychology_Top	Biological Science_Mid	143	256	48	101	33.5664335664336	39.453125	1.28965053763441	0.734849596973497	2.26331825732866	0
1609	Psychology_Top	Chemistry_Mid	143	256	2	13	1.3986013986014	5.078125	3.77160493827161	0.523479033403743	27.1739704986875	0
1611	Psychology_Top	Medical Science_Top	143	256	42	66	29.3706293706294	25.78125	0.835338345864662	0.458870356010056	1.52066949397058	0
1613	Sports Science_Top	Biological Science_Mid	29	32	9	16	31.0344827586207	50	2.22222222222222	0.56054643282278	8.80974584044768	0
1614	Sports Science_Top	Chemistry_Mid	29	32	1	2	3.44827586206897	6.25	1.86666666666667	0.0741746606269596	46.9762101368885	0
1615	Sports Science_Top	Liberal Arts_Top	29	32	16	21	55.1724137931034	65.625	1.55113636363636	0.399085348043712	6.0288457854672	0
1616	Sports Science_Top	Medical Science_Top	29	32	4	9	13.7931034482759	28.125	2.44565217391304	0.439272772150469	13.6161741290826	0
1622	Biological Science_Mid	Pharmacy_Mid	795	966	33	55	4.15094339622642	5.6935817805383	1.3940724478595	0.779823260285632	2.49215186165276	0
1624	Computer Science_Top	Finance-Marketing_Mid	947	517	65	25	6.86378035902851	4.83558994197292	0.689493433395873	0.369768358911956	1.28567299834658	0
1627	Computer Science_Top	Pharmacy_Mid	947	517	13	12	1.3727560718057	2.321083172147	1.70723533891851	0.603073902714303	4.83299391556156	0
1629	Finance-Marketing_Mid	Computer Science_Top	338	133	65	25	19.2307692307692	18.796992481203	0.972222222222222	0.49600851713864	1.90564479585038	0
1630	Finance-Marketing_Mid	Liberal Arts_Mid	338	133	143	54	42.3076923076923	40.6015037593985	0.93210586881473	0.545463691401006	1.59281243531961	0
1632	Finance-Marketing_Mid	Pharmacy_Mid	338	133	6	2	1.77514792899408	1.50375939849624	0.844783715012723	0.10148203193165	7.03237323461712	0
1636	HighSchool_Top	Liberal Arts_Mid	1112	1087	85	81	7.64388489208633	7.45170193192272	0.972833586715004	0.641868451719062	1.47445350352724	0
1638	HighSchool_Top	Pharmacy_Mid	1112	1087	16	29	1.43884892086331	2.66789328426863	1.87759924385633	0.835640052723529	4.21877686336349	0
1639	HighSchool_Top	PLS_Low	1112	1087	72	160	6.47482014388489	14.7194112235511	2.49310799472612	1.69900663683922	3.65836562294458	1
1642	Liberal Arts_Mid	Finance-Marketing_Mid	1287	767	143	54	11.1111111111111	7.04041720990874	0.605890603085554	0.394434250870749	0.930708786310932	1
1644	Liberal Arts_Mid	Pharmacy_Mid	1287	767	6	18	0.466200466200466	2.34680573663625	5.13084112149533	1.51533738268855	17.3727190490873	1
1649	Medical Science_Mid	Pharmacy_Mid	559	799	39	64	6.97674418604651	8.01001251564456	1.1609977324263	0.674205699851563	1.99926481635469	0
1650	Pharmacy_Mid	Biological Science_Mid	62	90	33	55	53.2258064516129	61.1111111111111	1.38095238095238	0.584375682315734	3.26336214214283	0
1651	Pharmacy_Mid	Computer Science_Top	62	90	13	12	20.9677419354839	13.3333333333333	0.579881656804734	0.186822757339549	1.79990243526622	0
1652	Pharmacy_Mid	Finance-Marketing_Mid	62	90	6	2	9.67741935483871	2.22222222222222	0.212121212121212	0.0247567023148714	1.81750412714473	0
1653	Pharmacy_Mid	Liberal Arts_Mid	62	90	6	18	9.67741935483871	20	2.33333333333333	0.637385794671652	8.54183524320485	0
1654	Pharmacy_Mid	Medical Science_Mid	62	90	39	64	62.9032258064516	71.1111111111111	1.45167652859961	0.587943994465979	3.58429504089261	0
1657	PLS_Low	Finance-Marketing_Mid	734	976	46	38	6.26702997275204	3.89344262295082	0.605914526745156	0.33956077323981	1.08119795528185	0
1660	PLS_Low	Pharmacy_Mid	734	976	15	28	2.04359673024523	2.86885245901639	1.41575246132208	0.615054102145008	3.25882719056636	0
1677	Ancient History_Top	Biological Science_Mid	17	29	2	12	11.7647058823529	41.3793103448276	5.29411764705882	0.605719137466082	46.2717453144183	0
1678	Ancient History_Top	Chemistry_Low	17	29	NA	2	NA	6.89655172413793	NA	NA	NA	NA
1679	Ancient History_Top	Physics-Maths_Low	17	29	1	1	5.88235294117647	3.44827586206897	0.571428571428571	0.0137109783448903	23.8152671553586	0
1680	Ancient History_Top	Psychology_Mid	17	29	NA	5	NA	17.2413793103448	NA	NA	NA	NA
1681	AP2_Low	Ancient History_Top	383	82	NA	1	NA	1.21951219512195	NA	NA	NA	NA
1683	AP2_Low	Chemistry_Low	383	82	55	12	14.3603133159269	14.6341463414634	1.02233766233766	0.42078699300803	2.48385599650437	0
1685	AP2_Low	Psychology_Mid	383	82	6	3	1.56657963446475	3.65853658536585	2.38607594936709	0.375755201560479	15.1517754445022	0
1686	Biological Science_Mid	Ancient History_Top	795	966	2	12	0.251572327044025	1.24223602484472	4.9874213836478	0.695128433396948	35.7838506713233	0
1690	Chemistry_Low	Ancient History_Top	338	317	NA	2	NA	0.630914826498423	NA	NA	NA	NA
1692	Chemistry_Low	Physics-Maths_Low	338	317	82	28	24.2603550295858	8.83280757097792	0.302472782513292	0.16510599896547	0.554127558868819	1
1694	HighSchool_Low	Ancient History_Top	1576	758	2	1	0.126903553299492	0.131926121372032	1.03963011889036	0.0442938717070372	24.401361688422	0
1700	Physics-Maths_Low	Ancient History_Top	565	160	1	1	0.176991150442478	0.625	3.54716981132075	0.0922934169876617	136.33056485521	0
1702	Physics-Maths_Low	Chemistry_Low	565	160	82	28	14.5132743362832	17.5	1.24944567627494	0.673638575174362	2.31743631599197	0
1703	Physics-Maths_Low	Psychology_Mid	565	160	15	7	2.65486725663717	4.375	1.67755991285403	0.504290560590068	5.58052734106689	0
1704	Psychology_Mid	Ancient History_Top	233	248	NA	5	NA	2.01612903225806	NA	NA	NA	NA
1707	Psychology_Mid	Physics-Maths_Low	233	248	15	7	6.43776824034335	2.82258064516129	0.422130013831259	0.126762602188449	1.40572807358648	0
1710	Computer Science_Top	Law_Low	947	517	5	7	0.527983104540655	1.35396518375242	2.58588235294118	0.568741146159713	11.7571721131898	0
1716	Finance-Marketing_Top	Law_Low	297	178	3	5	1.01010101010101	2.80898876404494	2.83236994219653	0.425062769922507	18.8732583917451	0
1722	Geography-Geology_Top	Law_Low	246	207	4	4	1.6260162601626	1.93236714975845	1.19211822660099	0.189856338354138	7.48537488141915	0
1729	HighSchool_Top	Law_Low	1112	1087	7	4	0.629496402877698	0.367985280588776	0.583036538715209	0.115645779175018	2.93942077179109	0
1733	Law_Low	Computer Science_Top	34	25	5	7	14.7058823529412	28	2.25555555555556	0.414443107791738	12.2755832309656	0
1734	Law_Low	Finance-Marketing_Top	34	25	3	5	8.82352941176471	20	2.58333333333333	0.342578315233579	19.4805415706504	0
1735	Law_Low	Geography-Geology_Top	34	25	4	4	11.7647058823529	16	1.42857142857143	0.200689561019384	10.1690208308019	0
1736	Law_Low	Liberal Arts_Top	34	25	8	9	23.5294117647059	36	1.828125	0.409957587823134	8.1521628453596	0
1737	Law_Low	Physics-Maths_Top	34	25	2	NA	5.88235294117647	NA	NA	NA	NA	NA
1738	Law_Low	Statistics_Top	34	25	4	1	11.7647058823529	4	0.3125	0.0161279997699019	6.05507511118932	0
1742	Liberal Arts_Top	Law_Low	1026	877	8	9	0.779727095516569	1.02622576966933	1.31941244239631	0.375430747945976	4.63693824406921	0
1743	Liberal Arts_Top	Physics-Maths_Top	1026	877	189	100	18.4210526315789	11.4025085518814	0.569957712814856	0.40434860616237	0.803395360949246	1
1748	Physics-Maths_Top	Law_Low	481	211	2	NA	0.415800415800416	NA	NA	NA	NA	NA
1749	Physics-Maths_Top	Liberal Arts_Top	481	211	189	100	39.2931392931393	47.39336492891	1.39186805853472	0.906549671834983	2.13700004815827	0
1754	Statistics_Top	Law_Low	281	201	4	1	1.42348754448399	0.497512437810945	0.34625	0.0192656817707983	6.22293381185816	0
1763	Chemistry_Low	Liberal Arts_Mid	338	317	89	99	26.3313609467456	31.2302839116719	1.27053911967838	0.813737926916871	1.983770942998	0
1764	Chemistry_Low	Medical Science_Low	338	317	80	148	23.6686390532544	46.6876971608833	2.82426035502959	1.82095814304832	4.38035689257475	1
1768	Computer Science_Mid	Medical Science_Low	1093	362	112	104	10.2470265324794	28.7292817679558	3.53073089700997	2.38041553762988	5.23692627192012	1
1775	Liberal Arts_Mid	Chemistry_Low	1287	767	89	99	6.91530691530691	12.9074315514993	1.99492027181592	1.34238752743102	2.96464829237368	1
1779	Medical Science_Low	Chemistry_Low	578	789	80	148	13.840830449827	18.7579214195184	1.43728549141966	0.974070052522786	2.12078133240537	0
1780	Medical Science_Low	Computer Science_Mid	578	789	112	104	19.3771626297578	13.1812420785805	0.63169968717414	0.430601192993997	0.926714791478687	1
1784	AP1_Mid	Computer Science_Low	422	93	113	19	26.7772511848341	20.4301075268817	0.702104759626884	0.341675214142585	1.44274759504507	0
1785	AP1_Mid	Finance-Marketing_Low	422	93	28	5	6.63507109004739	5.37634408602151	0.799512987012987	0.220851818856825	2.89434345486114	0
1786	AP1_Mid	Liberal Arts_Mid	422	93	199	43	47.1563981042654	46.2365591397849	0.963718592964824	0.533417358726083	1.74113854982929	0
1790	Finance-Marketing_Low	Liberal Arts_Mid	374	102	107	28	28.6096256684492	27.4509803921569	0.944177822682495	0.496457459846678	1.79566595921587	0
1796	Liberal Arts_Mid	Finance-Marketing_Low	1287	767	107	28	8.31390831390831	3.65058670143416	0.417841741175875	0.238724423360134	0.731352570513921	1
1800	AP1_Top	Biological Science_Mid	438	130	55	19	12.5570776255708	14.6153846153846	1.19197379197379	0.569097708732357	2.49658626093779	0
1802	AP1_Top	Chinese_Low	438	130	2	1	0.45662100456621	0.769230769230769	1.68992248062015	0.0713913899742521	40.0025548113766	0
1804	AP1_Top	Liberal Arts_Mid	438	130	130	33	29.6803652968037	25.3846153846154	0.806026962727994	0.449198701531952	1.44630753033978	0
1805	AP1_Top	Pharmacy_Top	438	130	4	5	0.91324200913242	3.84615384615385	4.34	0.756424240972992	24.9008413265176	0
1806	AP1_Top	Physics-Maths_Top	438	130	176	62	40.1826484018265	47.6923076923077	1.35728609625668	0.809243488669598	2.27647867778379	0
1807	AP1_Top	Psychology_Mid	438	130	13	5	2.96803652968037	3.84615384615385	1.30769230769231	0.328937335816198	5.19873843859784	0
1808	AP2_Mid	Biological Science_Mid	289	60	38	12	13.1487889273356	20	1.65131578947368	0.642318006887794	4.24531743984167	0
1810	AP2_Mid	Chinese_Low	289	60	2	NA	0.69204152249135	NA	NA	NA	NA	NA
1812	AP2_Mid	Liberal Arts_Mid	289	60	150	25	51.9031141868512	41.6666666666667	0.661904761904762	0.316022239569286	1.38635152522595	0
1813	AP2_Mid	Pharmacy_Top	289	60	2	NA	0.69204152249135	NA	NA	NA	NA	NA
1815	AP2_Mid	Psychology_Mid	289	60	14	2	4.84429065743945	3.33333333333333	0.677339901477833	0.0933556277100133	4.91442619355651	0
1816	Biological Science_Mid	Chemistry_Top	795	966	110	123	13.8364779874214	12.7329192546584	0.908605629246199	0.632046672732518	1.30617599160633	0
1817	Biological Science_Mid	Chinese_Low	795	966	3	1	0.377358490566038	0.10351966873706	0.273575129533679	0.0139525210445953	5.3641453942376	0
1820	Biological Science_Mid	Pharmacy_Top	795	966	22	44	2.76729559748428	4.55486542443064	1.67678958785249	0.846098048025884	3.32304669475437	0
1823	Chemistry_Top	Biological Science_Mid	271	282	110	123	40.590405904059	43.6170212765958	1.13224699828473	0.726349665768424	1.76496710268125	0
1824	Chemistry_Top	Chinese_Low	271	282	1	1	0.3690036900369	0.354609929078014	0.96085409252669	0.0250185344311071	36.9022649854888	0
1828	Chemistry_Top	Physics-Maths_Top	271	282	62	30	22.8782287822878	10.6382978723404	0.401305683563748	0.215601400450321	0.746962920111807	1
1829	Chemistry_Top	Psychology_Mid	271	282	8	11	2.9520295202952	3.90070921985816	1.33440959409594	0.39510883006794	4.50673037225999	0
1830	Chinese_Low	Biological Science_Mid	18	4	3	1	16.6666666666667	25	1.66666666666667	0.0561729807340248	49.4504251239642	0
1831	Chinese_Low	Chemistry_Top	18	4	1	1	5.55555555555556	25	5.66666666666667	0.105605143571993	304.067681033173	0
1832	Chinese_Low	Computer Science_Mid	18	4	9	3	50	75	3	0.120877581542349	74.4554936090185	0
1833	Chinese_Low	Liberal Arts_Mid	18	4	4	1	22.2222222222222	25	1.16666666666667	0.0424993621918503	32.0266244224276	0
1834	Chinese_Low	Pharmacy_Top	18	4	1	NA	5.55555555555556	NA	NA	NA	NA	NA
1835	Chinese_Low	Physics-Maths_Top	18	4	3	1	16.6666666666667	25	1.66666666666667	0.0561729807340248	49.4504251239642	0
1836	Chinese_Low	Psychology_Mid	18	4	1	NA	5.55555555555556	NA	NA	NA	NA	NA
1839	Computer Science_Mid	Chinese_Low	1093	362	9	3	0.823421774931381	0.828729281767956	1.00649953574745	0.17954410161159	5.64229794444236	0
1841	Computer Science_Mid	Pharmacy_Top	1093	362	3	1	0.274473924977127	0.276243093922652	1.00646352723915	0.0512510114224012	19.7648554350269	0
1843	Computer Science_Mid	Psychology_Mid	1093	362	51	37	4.66605672461116	10.2209944751381	2.32603318250377	1.30280987851763	4.15289326195835	1
1848	HighSchool_Mid	Chinese_Low	1393	954	4	NA	0.287150035893754	NA	NA	NA	NA	NA
1856	Liberal Arts_Mid	Chinese_Low	1287	767	4	1	0.310800310800311	0.130378096479791	0.418733681462141	0.0234740995392828	7.46941946366966	0
1861	Pharmacy_Top	Biological Science_Mid	73	136	22	44	30.1369863013699	32.3529411764706	1.10869565217391	0.493799867128159	2.48927982969731	0
1863	Pharmacy_Top	Chinese_Low	73	136	1	NA	1.36986301369863	NA	NA	NA	NA	NA
1864	Pharmacy_Top	Computer Science_Mid	73	136	3	1	4.10958904109589	0.735294117647059	0.172839506172839	0.00862719273833765	3.46271328346691	0
1866	Pharmacy_Top	Physics-Maths_Top	73	136	9	3	12.3287671232877	2.20588235294118	0.160401002506266	0.027574212939384	0.933063136256097	1
1867	Pharmacy_Top	Psychology_Mid	73	136	3	8	4.10958904109589	5.88235294117647	1.45833333333333	0.244749537966356	8.68943871674831	0
1869	Physics-Maths_Top	Chemistry_Top	481	211	62	30	12.8898128898129	14.218009478673	1.12012119051862	0.604502914720541	2.07554248440454	0
1870	Physics-Maths_Top	Chinese_Low	481	211	3	1	0.623700623700624	0.4739336492891	0.758730158730159	0.0385000634411648	14.9524806536078	0
1873	Physics-Maths_Top	Pharmacy_Top	481	211	9	3	1.87110187110187	1.4218009478673	0.756410256410256	0.134100893858927	4.26661194819875	0
1874	Physics-Maths_Top	Psychology_Mid	481	211	12	4	2.49480249480249	1.8957345971564	0.755233494363929	0.168157733074119	3.39192031542043	0
1876	Psychology_Mid	Chemistry_Top	233	248	8	11	3.43347639484979	4.43548387096774	1.30537974683544	0.385283422913751	4.42276044622254	0
1877	Psychology_Mid	Chinese_Low	233	248	1	NA	0.429184549356223	NA	NA	NA	NA	NA
1878	Psychology_Mid	Computer Science_Mid	233	248	51	37	21.8884120171674	14.9193548387097	0.625778273394666	0.338638002813801	1.15639250231501	0
1880	Psychology_Mid	Pharmacy_Top	233	248	3	8	1.28755364806867	3.2258064516129	2.55555555555556	0.43993352536568	14.8451159572399	0
1881	Psychology_Mid	Physics-Maths_Top	233	248	12	4	5.15021459227468	1.61290322580645	0.301912568306011	0.0669772717301344	1.360927319769	0
1885	Biological Science_Top	Surgery_Mid	952	981	73	43	7.66806722689076	4.38328236493374	0.551990536554021	0.331616378376129	0.918813340695746	1
1889	HighSchool_Top	Surgery_Mid	1112	1087	58	35	5.2158273381295	3.21987120515179	0.604595515930248	0.344501893524807	1.06105581639319	0
1891	Medical Science_Top	Surgery_Mid	663	694	74	43	11.1613876319759	6.19596541786744	0.525740025740026	0.314123469407783	0.879916980371522	1
1894	PLS_Top	Surgery_Mid	578	478	58	27	10.0346020761246	5.64853556485356	0.536738282743329	0.288049876934796	1.00013229385087	0
1895	Surgery_Mid	Biological Science_Top	74	43	73	43	98.6486486486486	100	Inf	NA	Inf	NA
1896	Surgery_Mid	Medical Science_Top	74	43	74	43	100	100	NA	NA	NA	NA
1910	Biological Science_Low	Chinese_Mid	974	943	4	5	0.410677618069815	0.530222693531283	1.29264392324094	0.228848980872754	7.30144528465609	0
1912	Biological Science_Low	Finance-Marketing_Mid	974	943	57	35	5.85215605749487	3.71155885471898	0.620121338588763	0.352115403478044	1.09211488839936	0
1917	Chinese_Mid	Biological Science_Low	16	6	4	5	25	83.3333333333333	15	0.618463802302945	363.804638464172	0
1918	Chinese_Mid	Computer Science_Mid	16	6	4	4	25	66.6666666666667	6	0.411319289871669	87.5232474782107	0
1919	Chinese_Mid	Finance-Marketing_Mid	16	6	2	2	12.5	33.3333333333333	3.5	0.181357101616509	67.5462934222635	0
1920	Chinese_Mid	Liberal Arts_Mid	16	6	4	4	25	66.6666666666667	6	0.411319289871669	87.5232474782107	0
1921	Chinese_Mid	Medical Science_Low	16	6	1	2	6.25	33.3333333333333	7.5	0.23321855772778	241.190068869462	0
1922	Chinese_Mid	Physics-Maths_Mid	16	6	5	1	31.25	16.6666666666667	0.44	0.0189656211747855	10.20794405919	0
1923	Chinese_Mid	Statistics_Mid	16	6	1	2	6.25	33.3333333333333	7.5	0.23321855772778	241.190068869462	0
1925	Computer Science_Mid	Chinese_Mid	1093	362	4	4	0.365965233302836	1.10497237569061	3.04189944134078	0.48916111954962	18.9163689455714	0
1931	Finance-Marketing_Mid	Biological Science_Low	338	133	57	35	16.8639053254438	26.3157894736842	1.76065162907268	0.937612518207684	3.30615696650677	0
1932	Finance-Marketing_Mid	Chinese_Mid	338	133	2	2	0.591715976331361	1.50375939849624	2.56488549618321	0.192682752675921	34.1423273083283	0
1935	Finance-Marketing_Mid	Medical Science_Low	338	133	37	29	10.9467455621302	21.8045112781955	2.26845114345114	1.12356547065589	4.57994725240254	1
1936	Finance-Marketing_Mid	Physics-Maths_Mid	338	133	50	12	14.792899408284	9.02255639097744	0.571239669421488	0.238487781677463	1.36826615445687	0
1939	HighSchool_Low	Chinese_Mid	1576	758	6	5	0.380710659898477	0.659630606860158	1.73749446657813	0.363866508431126	8.29668834981842	0
1941	HighSchool_Low	Finance-Marketing_Mid	1576	758	113	43	7.17005076142132	5.67282321899736	0.778624914908101	0.483676109001652	1.25343540198215	0
1947	Liberal Arts_Mid	Chinese_Mid	1287	767	4	4	0.310800310800311	0.521512385919166	1.68152031454784	0.271198785011593	10.4259706330034	0
1951	Liberal Arts_Mid	Physics-Maths_Mid	1287	767	224	63	17.4048174048174	8.21382007822686	0.424671519886364	0.288116816753967	0.625947148224248	1
1952	Liberal Arts_Mid	Statistics_Mid	1287	767	133	88	10.3341103341103	11.4732724902216	1.12451969393292	0.772779263698562	1.63635930911345	0
1954	Medical Science_Low	Chinese_Mid	578	789	1	2	0.173010380622837	0.253485424588086	1.46632782719187	0.0624048098000034	34.4543522156061	0
1956	Medical Science_Low	Finance-Marketing_Mid	578	789	37	29	6.40138408304498	3.67553865652725	0.557930298719772	0.289855819663604	1.07393468446071	0
1958	Medical Science_Low	Physics-Maths_Mid	578	789	44	31	7.61245674740484	3.92902408111534	0.496342048452866	0.266713827455816	0.923669505298517	1
1959	Medical Science_Low	Statistics_Mid	578	789	48	58	8.30449826989619	7.3510773130545	0.876082991336069	0.519035439689884	1.47874566747684	0
1961	Physics-Maths_Mid	Chinese_Mid	554	180	5	1	0.902527075812274	0.555555555555556	0.61340782122905	0.036218330074522	10.3889150706498	0
1963	Physics-Maths_Mid	Finance-Marketing_Mid	554	180	50	12	9.02527075812274	6.66666666666667	0.72	0.304997933826461	1.69968364538155	0
1964	Physics-Maths_Mid	Liberal Arts_Mid	554	180	224	63	40.4332129963899	35	0.793269230769231	0.500770363007846	1.25661604393978	0
1965	Physics-Maths_Mid	Medical Science_Low	554	180	44	31	7.94223826714801	17.2222222222222	2.41153142159854	1.25932775995092	4.61792710547707	1
1968	Statistics_Mid	Chinese_Mid	310	161	1	2	0.32258064516129	1.24223602484472	3.88679245283019	0.164288446062254	91.9550700823669	0
1971	Statistics_Mid	Liberal Arts_Mid	310	161	133	88	42.9032258064516	54.6583850931677	1.60428468431352	0.969665733647685	2.65424388942888	0
1972	Statistics_Mid	Medical Science_Low	310	161	48	58	15.4838709677419	36.0248447204969	3.07362459546926	1.71245595362713	5.51673643568095	1
1981	Finance-Marketing_Top	Statistics_Mid	297	178	27	12	9.09090909090909	6.74157303370786	0.72289156626506	0.285567746296989	1.8299413128879	0
1986	HighSchool_Mid	Statistics_Mid	1393	954	81	47	5.81478822684853	4.92662473794549	0.839342834197667	0.516740530423791	1.36334649953082	0
1994	Physics-Maths_Top	Statistics_Mid	481	211	14	8	2.91060291060291	3.7914691943128	1.31456720619282	0.411441388937114	4.2000804636155	0
1996	Statistics_Mid	Finance-Marketing_Top	310	161	27	12	8.70967741935484	7.45341614906832	0.844146159582401	0.332853168510186	2.14083207297427	0
1998	Statistics_Mid	Physics-Maths_Top	310	161	14	8	4.51612903225806	4.96894409937888	1.10550887021475	0.343218661655986	3.56084909901689	0
2016	AP2_Low	Liberal Arts_Mid	383	82	91	28	23.7597911227154	34.1463414634146	1.66381766381766	0.847429700904255	3.26668892473057	0
2023	Biological Science_Mid	Geography-Geology_Low	795	966	11	14	1.38364779874214	1.44927536231884	1.04812834224599	0.368653876338385	2.97995787466223	0
2026	Geography-Geology_Low	Biological Science_Mid	324	166	11	14	3.39506172839506	8.43373493975904	2.62081339712919	0.900515334716259	7.62748017471135	0
2028	Geography-Geology_Low	Statistics_Top	324	166	1	2	0.308641975308642	1.20481927710843	3.9390243902439	0.166554147630192	93.1583714227701	0
2030	HighSchool_Mid	Geography-Geology_Low	1393	954	59	31	4.23546302943288	3.24947589098532	0.759388141102154	0.424438297166664	1.35866709648056	0
2037	Statistics_Top	Geography-Geology_Low	281	201	1	2	0.355871886120996	0.995024875621891	2.81407035175879	0.119062083725617	66.5114509745815	0
2094	Biological Science_Low	Engineering_Low	974	943	44	85	4.51745379876797	9.01378579003181	2.09392879847425	1.27828972282146	3.43000317909324	1
2109	Computer Science_Mid	Food Science_Low	1093	362	39	27	3.56816102470265	7.4585635359116	2.17818599311137	1.12064387082461	4.23372165244198	1
2111	Computer Science_Mid	Psychology_Low	1093	362	78	39	7.13632204940531	10.7734806629834	1.57120743034056	0.923788352405539	2.67235756191222	0
2113	Engineering_Low	Biological Science_Low	186	134	44	85	23.6559139784946	63.4328358208955	5.59833024118738	2.94938442627103	10.6263873946804	1
2116	Engineering_Low	Food Science_Low	186	134	14	32	7.52688172043011	23.8805970149254	3.85434173669468	1.58970471843949	9.34510041450321	1
2117	Engineering_Low	Liberal Arts_Mid	186	134	72	53	38.7096774193548	39.5522388059701	1.03600823045267	0.569894132411776	1.88335515760349	0
2118	Engineering_Low	Psychology_Low	186	134	7	3	3.76344086021505	2.23880597014925	0.585605234460196	0.0966629513322088	3.54772418905974	0
2122	Food Science_Low	Computer Science_Mid	126	110	39	27	30.952380952381	24.5454545454545	0.725671918443003	0.340696581518885	1.54565605228287	0
2123	Food Science_Low	Engineering_Low	126	110	14	32	11.1111111111111	29.0909090909091	3.28205128205128	1.32333528037557	8.13993307497808	1
2125	Food Science_Low	Psychology_Low	126	110	9	10	7.14285714285714	9.09090909090909	1.3	0.378460265073988	4.4654621791527	0
2126	Food Science_Low	Statistics_Low	126	110	14	8	11.1111111111111	7.27272727272727	0.627450980392157	0.1900410354473	2.07163011856065	0
2130	Liberal Arts_Mid	Engineering_Low	1287	767	72	53	5.59440559440559	6.91003911342894	1.25262605042017	0.773862225006971	2.02758575297702	0
2133	Liberal Arts_Mid	Statistics_Low	1287	767	91	48	7.07070707070707	6.25814863102999	0.877409099940393	0.545565468186223	1.41109871051339	0
2137	PLS_Low	Engineering_Low	734	976	38	78	5.17711171662125	7.99180327868853	1.59090376274763	0.940406013823064	2.69136388445167	0
2144	Psychology_Low	Computer Science_Mid	318	242	78	39	24.5283018867925	16.1157024793388	0.591133004926108	0.337144641261734	1.03646383998639	0
2145	Psychology_Low	Engineering_Low	318	242	7	3	2.20125786163522	1.2396694214876	0.557680812910938	0.0930479909971445	3.34244604054427	0
2146	Psychology_Low	Food Science_Low	318	242	9	10	2.83018867924528	4.13223140495868	1.47988505747126	0.44391266058504	4.93353755768175	0
2148	Psychology_Low	Statistics_Low	318	242	42	39	13.2075471698113	16.1157024793388	1.2624912033779	0.67905416408662	2.3472119352224	0
2153	Statistics_Low	Food Science_Low	343	170	14	8	4.08163265306122	4.70588235294118	1.16049382716049	0.361007578634185	3.73051980784672	0
2154	Statistics_Low	Liberal Arts_Mid	343	170	91	48	26.530612244898	28.2352941176471	1.08953341740227	0.634886413276251	1.86975660970673	0
2155	Statistics_Low	Psychology_Low	343	170	42	39	12.2448979591837	22.9411764705882	2.13358778625954	1.13306785081684	4.0175853885486	1
2158	HighSchool_Top	AP1_Top	1112	1087	83	51	7.46402877697842	4.6918123275069	0.610306089221752	0.380696990565951	0.97839891507265	1
2167	Liberal Arts_Top	Medical Science_Low	1026	877	97	138	9.4541910331384	15.7354618015964	1.78845751433394	1.24275133118253	2.57378946239708	1
2168	Liberal Arts_Top	Psychology_Low	1026	877	19	12	1.85185185185185	1.36830102622577	0.735260115606936	0.282381547697043	1.91445737871769	0
2170	Medical Science_Low	Liberal Arts_Top	578	789	97	138	16.7820069204152	17.4904942965779	1.05116632619127	0.722695983063203	1.52892872136224	0
2171	Medical Science_Low	Psychology_Low	578	789	71	72	12.2837370242215	9.1254752851711	0.717072308326949	0.454554658273044	1.13120102502716	0
2177	Psychology_Low	Liberal Arts_Top	318	242	19	12	5.9748427672956	4.95867768595041	0.821052631578947	0.309391391577075	2.17888229011949	0
2178	Psychology_Low	Medical Science_Low	318	242	71	72	22.3270440251572	29.7520661157025	1.47340513670257	0.892479703920005	2.43246169893416	0
2181	AP2_Mid	Engineering_Top	289	60	6	3	2.07612456747405	5	2.48245614035088	0.386921616589649	15.9272271812653	0
2182	AP2_Mid	Medical Science_Mid	289	60	3	3	1.03806228373702	5	5.01754385964912	0.593060943319259	42.4505215983341	0
2186	Biological Science_Mid	Engineering_Top	795	966	27	40	3.39622641509434	4.1407867494824	1.22870170386369	0.639160157864079	2.36201812409994	0
2190	Computer Science_Mid	Engineering_Top	1093	362	14	6	1.28087831655993	1.65745856353591	1.29895666131621	0.366143927963103	4.60826543639361	0
2193	Engineering_Top	Biological Science_Mid	182	133	27	40	14.8351648351648	30.0751879699248	2.46913580246914	1.19603256402032	5.09737928082978	1
2194	Engineering_Top	Computer Science_Mid	182	133	14	6	7.69230769230769	4.51127819548872	0.566929133858268	0.155678903360496	2.06456132384887	0
2195	Engineering_Top	Medical Science_Mid	182	133	25	38	13.7362637362637	28.5714285714286	2.512	1.1951649547521	5.27972643015526	1
2200	HighSchool_Low	Engineering_Top	1576	758	27	6	1.71319796954315	0.79155672823219	0.45774231678487	0.142379517489031	1.47161636919947	0
2202	HighSchool_Low	Physics-Maths_Top	1576	758	52	20	3.2994923857868	2.63852242744063	0.794246404002502	0.399452819382286	1.57922868399431	0
2206	Medical Science_Mid	Engineering_Top	559	799	25	38	4.47227191413238	4.75594493116396	1.06659658344284	0.540974631238489	2.10292351271166	0
2207	Medical Science_Mid	Physics-Maths_Top	559	799	27	23	4.83005366726297	2.87859824780976	0.584001527300496	0.27727347984953	1.23004112789437	0
2211	Physics-Maths_Top	Medical Science_Mid	481	211	27	23	5.61330561330561	10.9004739336493	2.05713159968479	0.958182691039279	4.41647554062134	0
2215	PLS_Low	Engineering_Top	734	976	10	17	1.36239782016349	1.74180327868852	1.28342022940563	0.456357393699385	3.60938051621145	0
2217	PLS_Low	Physics-Maths_Top	734	976	6	10	0.817438692098093	1.02459016393443	1.256038647343	0.330300081464943	4.77636298671839	0
2218	AP2_Low	Biological Science_Low	383	82	89	26	23.2375979112272	31.7073170731707	1.53370786516854	0.772418249097788	3.04531880030976	0
2240	Computer Science_Mid	Finance-Marketing_Top	1093	362	64	15	5.85544373284538	4.14364640883978	0.695019812680115	0.326413293180774	1.47988010938752	0
2243	Finance-Marketing_Top	Computer Science_Mid	297	178	64	15	21.5488215488215	8.42696629213483	0.335026840490798	0.152952991216106	0.733839743550092	1
2244	Finance-Marketing_Top	Geography-Geology_Mid	297	178	14	3	4.71380471380471	1.68539325842697	0.346530612244898	0.0660970234816433	1.81677568667179	0
2247	Geography-Geology_Mid	Finance-Marketing_Top	343	181	14	3	4.08163265306122	1.65745856353591	0.396067415730337	0.0756349680578612	2.07403271041645	0
2250	HighSchool_Low	Finance-Marketing_Top	1576	758	52	20	3.2994923857868	2.63852242744063	0.794246404002502	0.399452819382286	1.57922868399431	0
2296	Chemistry_Top	Statistics_Top	271	282	25	31	9.22509225092251	10.9929078014184	1.21529880478088	0.585829257413324	2.5211290938646	0
2298	HighSchool_Top	Chemistry_Top	1112	1087	95	100	8.5431654676259	9.19963201471941	1.08462645976644	0.736968777328607	1.59628819213995	0
2301	HighSchool_Top	PLS_Mid	1112	1087	271	403	24.3705035971223	37.0745170193192	1.82841867892363	1.43560562409263	2.32871396526455	1
2310	Medical Science_Mid	Statistics_Top	559	799	22	44	3.93559928443649	5.50688360450563	1.42251655629139	0.714994223656489	2.8301674139053	0
2315	PLS_Mid	Statistics_Top	649	833	21	43	3.23574730354391	5.16206482593037	1.62772754671489	0.808943512023487	3.27525584537668	0
2317	Statistics_Top	Chemistry_Top	281	201	25	31	8.89679715302491	15.4228855721393	1.86729411764706	0.893072788344	3.90425883232291	0
2319	Statistics_Top	Medical Science_Mid	281	201	22	44	7.82918149466192	21.8905472636816	3.29936305732484	1.60427688566004	6.78548490060758	1
2320	Biological Science_Top	Engineering_Top	952	981	43	34	4.51680672268908	3.46585117227319	0.758969573438766	0.415315950639498	1.38697975004055	0
2322	Engineering_Top	Biological Science_Top	182	133	43	34	23.6263736263736	25.5639097744361	1.11017148226451	0.561813360531066	2.1937547353241	0
2323	Engineering_Top	Medical Science_Top	182	133	32	22	17.5824175824176	16.5413533834586	0.929054054054054	0.424757521121995	2.03208040454302	0
2325	HighSchool_Mid	Engineering_Top	1393	954	29	24	2.08183776022972	2.51572327044025	1.21379310344828	0.591428968987724	2.49107462642598	0
2329	Medical Science_Top	Engineering_Top	663	694	32	22	4.82654600301659	3.1700288184438	0.64555431547619	0.31193761816426	1.33597344457021	0
2331	PLS_Top	Engineering_Top	578	478	29	28	5.01730103806228	5.85774058577406	1.17793103448276	0.583999722449579	2.37589414628089	0
2335	Biological Science_Top	Optometry_Top	952	981	51	96	5.35714285714286	9.78593272171254	1.91638418079096	1.20672683352014	3.04338001474013	1
2336	Biological Science_Top	Pharmacy_Mid	952	981	19	21	1.99579831932773	2.14067278287462	1.07417763157895	0.471281268824775	2.44834170274136	0
2339	Chemistry_Top	Optometry_Top	271	282	18	22	6.64206642066421	7.80141843971631	1.18931623931624	0.508639559479941	2.78089482176249	0
2340	Chemistry_Top	Pharmacy_Mid	271	282	22	26	8.11808118081181	9.21985815602837	1.14950284090909	0.52675466437333	2.50848615233444	0
2343	Medical Science_Mid	Optometry_Top	559	799	23	35	4.11449016100179	4.38047559449312	1.06760755747781	0.526857004406929	2.16336859384978	0
2345	Optometry_Top	Biological Science_Top	63	119	51	96	80.9523809523809	80.672268907563	0.982097186700767	0.354222380807328	2.72290780138534	0
2346	Optometry_Top	Chemistry_Top	63	119	18	22	28.5714285714286	18.4873949579832	0.567010309278351	0.221270596008351	1.45297521056886	0
2347	Optometry_Top	Medical Science_Mid	63	119	23	35	36.5079365079365	29.4117647058824	0.72463768115942	0.30973260588945	1.69533255127657	0
2348	Optometry_Top	Pharmacy_Mid	63	119	7	6	11.1111111111111	5.04201680672269	0.424778761061947	0.0954349398655744	1.89068066793439	0
2349	Pharmacy_Mid	Biological Science_Top	62	90	19	21	30.6451612903226	23.3333333333333	0.688787185354691	0.264638593518404	1.79273846796592	0
2350	Pharmacy_Mid	Chemistry_Top	62	90	22	26	35.4838709677419	28.8888888888889	0.738636363636364	0.297697681244279	1.83267694731645	0
2352	Pharmacy_Mid	Optometry_Top	62	90	7	6	11.2903225806452	6.66666666666667	0.561224489795918	0.125149797048061	2.51676738896932	0
2356	PLS_Mid	Optometry_Top	649	833	26	60	4.00616332819723	7.20288115246098	1.85988655587621	1.00022905915955	3.45838582577842	1
2357	PLS_Mid	Pharmacy_Mid	649	833	23	45	3.54391371340524	5.40216086434574	1.554292650629	0.791954951653531	3.0504584114984	0
2363	Finance-Marketing_Low	Statistics_Top	374	102	6	2	1.60427807486631	1.96078431372549	1.22666666666667	0.146880340881062	10.2444690833716	0
2372	Statistics_Top	Finance-Marketing_Low	281	201	6	2	2.13523131672598	0.995024875621891	0.460636515912898	0.0555074194626279	3.82266013888889	0
2379	HighSchool_Top	Surgery_Low	1112	1087	47	25	4.22661870503597	2.29990800367985	0.533417478062267	0.27926991158928	1.01885020224009	0
2390	Biological Science_Low	Food Science_Top	974	943	9	16	0.924024640657084	1.69671261930011	1.850653242239	0.628830453571657	5.446487846695	0
2394	Chemistry_Low	Computer Science_Top	338	317	29	36	8.57988165680473	11.3564668769716	1.36507546938275	0.693877789596504	2.68553204188035	0
2395	Chemistry_Low	Finance-Marketing_Mid	338	317	21	9	6.21301775147929	2.8391167192429	0.441094619666048	0.154914412771883	1.25594810719671	0
2396	Chemistry_Low	Food Science_Top	338	317	2	NA	0.591715976331361	NA	NA	NA	NA	NA
2400	Computer Science_Top	Chemistry_Low	947	517	29	36	3.0623020063358	6.96324951644101	2.36920209334002	1.22616605475108	4.57778009539355	1
2402	Computer Science_Top	Food Science_Top	947	517	24	24	2.53431890179514	4.642166344294	1.87221095334686	0.878121749225535	3.99167183471239	0
2406	Finance-Marketing_Mid	Chemistry_Low	338	133	21	9	6.21301775147929	6.76691729323308	1.09562211981567	0.379000080522201	3.16724953666352	0
2408	Finance-Marketing_Mid	Food Science_Top	338	133	9	1	2.66272189349112	0.75187969924812	0.276936026936027	0.0181117919976109	4.23445471465377	0
2411	Food Science_Top	Biological Science_Low	80	101	9	16	11.25	15.8415841584158	1.48496732026144	0.470185726275943	4.68990830434161	0
2412	Food Science_Top	Chemistry_Low	80	101	2	NA	2.5	NA	NA	NA	NA	NA
2413	Food Science_Top	Computer Science_Top	80	101	24	24	30	23.7623762376238	0.727272727272727	0.304662600337805	1.73610288643321	0
2414	Food Science_Top	Finance-Marketing_Mid	80	101	9	1	11.25	0.99009900990099	0.0788888888888889	0.00507584109269822	1.22609370082056	0
2415	Food Science_Top	Liberal Arts_Low	80	101	7	3	8.75	2.97029702970297	0.319241982507289	0.0516752917175947	1.97222773220423	0
2416	Food Science_Top	Medical Science_Low	80	101	11	15	13.75	14.8514851485149	1.09408033826638	0.362864340661007	3.29878594408193	0
2417	HighSchool_Mid	Biological Science_Low	1393	954	246	238	17.6597272074659	24.9475890985325	1.54985919970932	1.18989264119471	2.01872291311241	1
2420	HighSchool_Mid	Finance-Marketing_Mid	1393	954	135	41	9.69131371141421	4.29769392033543	0.418465782321204	0.260857205602948	0.671300647298347	1
2430	Liberal Arts_Low	Food Science_Top	1620	764	7	3	0.432098765432099	0.392670157068063	0.908391214567299	0.153109223774671	5.38945060499718	0
2436	Medical Science_Low	Food Science_Top	578	789	11	15	1.90311418685121	1.90114068441065	0.998942917547569	0.355906220076575	2.80379183118448	0
2446	PLS_Low	Food Science_Top	734	976	8	33	1.08991825613079	3.38114754098361	3.17576882290562	1.14207539017782	8.83085976922154	1
2456	Ancient History_Mid	Biological Science_Mid	24	21	10	8	41.6666666666667	38.0952380952381	0.861538461538462	0.178632409992108	4.15517274128951	0
2457	Ancient History_Mid	Geography-Geology_Mid	24	21	5	4	20.8333333333333	19.047619047619	0.894117647058824	0.12985025828437	6.15667906513693	0
2458	Ancient History_Mid	Liberal Arts_Top	24	21	4	5	16.6666666666667	23.8095238095238	1.5625	0.226510744664555	10.7783242407133	0
2459	Ancient History_Mid	Psychology_Top	24	21	2	2	8.33333333333333	9.52380952380952	1.15789473684211	0.0779467914702894	17.2004542626708	0
2460	Biological Science_Mid	Ancient History_Mid	795	966	10	8	1.25786163522013	0.82815734989648	0.65553235908142	0.19204756211491	2.23758463304903	0
2464	Geography-Geology_Mid	Ancient History_Mid	343	181	5	4	1.45772594752187	2.20994475138122	1.52768361581921	0.267121019257892	8.73692843987418	0
2466	Geography-Geology_Mid	Liberal Arts_Top	343	181	37	15	10.7871720116618	8.28729281767956	0.74731357863888	0.327056015436197	1.70759001045495	0
2467	Geography-Geology_Mid	Psychology_Top	343	181	4	6	1.16618075801749	3.31491712707182	2.90571428571429	0.541902832851785	15.5806078107611	0
2468	HighSchool_Low	Ancient History_Mid	1576	758	11	11	0.697969543147208	1.45118733509235	2.095046854083	0.694638929806041	6.31870909110815	0
2473	Liberal Arts_Top	Ancient History_Mid	1026	877	4	5	0.389863547758285	0.570125427594071	1.46502293577982	0.259352845007731	8.27556837595876	0
2475	Liberal Arts_Top	Geography-Geology_Mid	1026	877	37	15	3.60623781676413	1.71037628278221	0.465134508057942	0.209569119908583	1.03235682184798	0
2477	Psychology_Top	Ancient History_Mid	143	256	2	2	1.3986013986014	0.78125	0.55511811023622	0.0416799308575751	7.39339317440896	0
2479	Psychology_Top	Geography-Geology_Mid	143	256	4	6	2.7972027972028	2.34375	0.834	0.15476350016441	4.49431551535787	0
2482	AP1_Top	Law_Mid	438	130	10	2	2.28310502283105	1.53846153846154	0.66875	0.0894809258556373	4.99801000295333	0
2484	Computer Science_Top	Law_Mid	947	517	16	9	1.68954593453009	1.74081237911025	1.03088090551181	0.349286130110397	3.04253547374745	0
2488	HighSchool_Top	Law_Mid	1112	1087	11	10	0.989208633093525	0.919963201471941	0.929349202329704	0.300061258267617	2.8783787179235	0
2490	Law_Mid	Computer Science_Top	37	29	16	9	43.2432432432432	31.0344827586207	0.590625	0.154489700757749	2.25800094707933	0
2491	Law_Mid	Physics-Maths_Top	37	29	8	1	21.6216216216216	3.44827586206897	0.129464285714286	0.00775458717632708	2.16143050486009	0
2493	Physics-Maths_Top	Law_Mid	481	211	8	1	1.66320166320166	0.4739336492891	0.281547619047619	0.018188103674544	4.35829172792368	0
2520	AP1_Top	Psychology_Low	438	130	8	NA	1.82648401826484	NA	NA	NA	NA	NA
2521	AP1_Top	Statistics_Top	438	130	40	10	9.1324200913242	7.69230769230769	0.829166666666667	0.320969551956003	2.14200180958396	0
2525	AP2_Mid	Psychology_Low	289	60	5	3	1.73010380622837	5	2.98947368421053	0.439466263319276	20.3359248582285	0
2526	AP2_Mid	Statistics_Top	289	60	15	6	5.19031141868512	10	2.02962962962963	0.552260230998164	7.45915820522698	0
2531	HighSchool_Low	AP1_Top	1576	758	89	9	5.64720812182741	1.18733509234828	0.200762064775506	0.0809695798361201	0.497784559763078	1
2544	Physics-Maths_Mid	Psychology_Low	554	180	22	12	3.97111913357401	6.66666666666667	1.72727272727273	0.666822538459043	4.47416051844117	0
2545	Physics-Maths_Mid	Statistics_Top	554	180	43	15	7.76173285198556	8.33333333333333	1.08033826638478	0.482592995709108	2.41845774843939	0
2548	Psychology_Low	Physics-Maths_Mid	318	242	22	12	6.91823899371069	4.95867768595041	0.70197628458498	0.27110154473479	1.81766099710643	0
2552	Statistics_Top	Physics-Maths_Mid	281	201	43	15	15.3024911032028	7.46268656716418	0.446361590397599	0.198121221142388	1.00564022487568	0
2576	Biological Science_Low	Geography-Geology_Top	974	943	23	28	2.36139630390144	2.96924708377519	1.26528866714184	0.6070887108393	2.63710291859035	0
2581	Chemistry_Low	Geography-Geology_Top	338	317	5	10	1.4792899408284	3.15457413249211	2.16938110749186	0.521741259636716	9.02020743542401	0
2586	Engineering_Low	Geography-Geology_Top	186	134	7	7	3.76344086021505	5.22388059701492	1.40944881889764	0.344643061949912	5.76406779191352	0
2589	Geography-Geology_Top	Biological Science_Low	246	207	23	28	9.34959349593496	13.5265700483092	1.51663832888025	0.702692290633066	3.27339840110727	0
2590	Geography-Geology_Top	Chemistry_Low	246	207	5	10	2.03252032520325	4.83091787439614	2.44670050761421	0.584401579808715	10.2435441326478	0
2591	Geography-Geology_Top	Engineering_Low	246	207	7	7	2.84552845528455	3.38164251207729	1.195	0.295172334487369	4.83793646338867	0
2592	Geography-Geology_Top	Liberal Arts_Low	246	207	30	29	12.1951219512195	14.0096618357488	1.17303370786517	0.571289810616196	2.40859902315383	0
2593	Geography-Geology_Top	Psychology_Low	246	207	6	5	2.4390243902439	2.41545893719807	0.99009900990099	0.204240619064848	4.79971150643482	0
2604	Liberal Arts_Low	Geography-Geology_Top	1620	764	30	29	1.85185185185185	3.79581151832461	2.09115646258503	1.05906146716357	4.12906661850608	1
2615	Psychology_Low	Geography-Geology_Top	318	242	6	5	1.88679245283019	2.06611570247934	1.09704641350211	0.227108898129895	5.29926763454902	0
2618	Computer Science_Top	Food Science_Mid	947	517	24	19	2.53431890179514	3.67504835589942	1.46728580990629	0.656932330888521	3.27724416461656	0
2620	Computer Science_Top	Sports Science_Top	947	517	7	5	0.739176346356917	0.967117988394584	1.31138392857143	0.288430297665814	5.9623688011721	0
2623	Finance-Marketing_Top	Food Science_Mid	297	178	11	4	3.7037037037037	2.24719101123596	0.597701149425287	0.130238581255261	2.7430171657362	0
2625	Finance-Marketing_Top	Sports Science_Top	297	178	5	2	1.68350168350168	1.12359550561798	0.663636363636364	0.0758961915576999	5.80283692898705	0
2627	Food Science_Mid	Computer Science_Top	91	130	24	19	26.3736263736264	14.6153846153846	0.477852852852853	0.197135207354165	1.15830831054636	0
2628	Food Science_Mid	Finance-Marketing_Top	91	130	11	4	12.0879120879121	3.07692307692308	0.230880230880231	0.0491076269260711	1.08548680414872	0
2629	Food Science_Mid	Liberal Arts_Top	91	130	25	45	27.4725274725275	34.6153846153846	1.39764705882353	0.647910024304545	3.01495150215468	0
2630	Food Science_Mid	Sports Science_Top	91	130	2	2	2.1978021978022	1.53846153846154	0.6953125	0.0516738675222227	9.35597616045161	0
2631	Food Science_Mid	Statistics_Top	91	130	3	7	3.2967032967033	5.38461538461539	1.66937669376694	0.272402536918049	10.2305161222879	0
2634	HighSchool_Mid	Food Science_Mid	1393	954	36	39	2.58435032304379	4.08805031446541	1.60664845173042	0.877126471844726	2.94292708099307	0
2636	HighSchool_Mid	Sports Science_Top	1393	954	16	14	1.14860014357502	1.46750524109015	1.28178191489362	0.496397148234851	3.30977904121851	0
2640	Liberal Arts_Top	Food Science_Mid	1026	877	25	45	2.43664717348928	5.13112884834664	2.165625	1.12651617427658	4.16321731344581	1
2643	Sports Science_Top	Computer Science_Top	29	32	7	5	24.1379310344828	15.625	0.582010582010582	0.108538553509635	3.12088476047569	0
2644	Sports Science_Top	Finance-Marketing_Top	29	32	5	2	17.2413793103448	6.25	0.32	0.0331632828230289	3.08775221519663	0
2645	Sports Science_Top	Food Science_Mid	29	32	2	2	6.89655172413793	6.25	0.9	0.0626982227336385	12.9190264840701	0
2647	Sports Science_Top	Statistics_Top	29	32	2	3	6.89655172413793	9.375	1.39655172413793	0.120581321213257	16.1746172505713	0
2650	Statistics_Top	Food Science_Mid	281	201	3	7	1.06761565836299	3.48258706467662	3.34364261168385	0.55648649025703	20.0902377872717	0
2652	Statistics_Top	Sports Science_Top	281	201	2	3	0.711743772241993	1.49253731343284	2.11363636363636	0.199014079830706	22.4479528357302	0
2656	Biological Science_Mid	Law_Top	795	966	3	12	0.377358490566038	1.24223602484472	3.32075471698113	0.627152167180353	17.5833114631991	0
2661	Chemistry_Mid	Engineering_Top	230	221	9	22	3.91304347826087	9.95475113122172	2.71468453378001	0.950445491867429	7.75374514477925	0
2662	Chemistry_Mid	Law_Top	230	221	1	1	0.434782608695652	0.452488687782805	1.04090909090909	0.0270623944210499	40.0368023124525	0
2668	Computer Science_Top	Law_Top	947	517	4	7	0.422386483632524	1.35396518375242	3.23578431372549	0.640254541794699	16.3533398694879	0
2672	Engineering_Top	Chemistry_Mid	182	133	9	22	4.94505494505495	16.5413533834586	3.80980980980981	1.31213652568469	11.0618449397627	1
2674	Engineering_Top	Law_Top	182	133	1	1	0.549450549450549	0.75187969924812	1.37121212121212	0.0355145733168225	52.9422855396779	0
2675	Engineering_Top	Liberal Arts_Top	182	133	79	77	43.4065934065934	57.8947368421053	1.79272151898734	0.989798210650559	3.24697540373197	0
2681	HighSchool_Top	Law_Top	1112	1087	12	7	1.07913669064748	0.643974241030359	0.594135802469136	0.173728464661288	2.03189127621585	0
2684	Law_Top	Biological Science_Mid	21	24	3	12	14.2857142857143	50	6	0.880265060755398	40.8967725801893	0
2685	Law_Top	Chemistry_Mid	21	24	1	1	4.76190476190476	4.16666666666667	0.869565217391304	0.020952597631263	36.0883018231857	0
2686	Law_Top	Computer Science_Top	21	24	4	7	19.047619047619	29.1666666666667	1.75	0.277978692696261	11.0170314504871	0
2687	Law_Top	Engineering_Top	21	24	1	1	4.76190476190476	4.16666666666667	0.869565217391304	0.020952597631263	36.0883018231857	0
2688	Law_Top	Liberal Arts_Top	21	24	6	9	28.5714285714286	37.5	1.5	0.287776246163141	7.81857443065148	0
2689	Law_Top	Statistics_Top	21	24	2	3	9.52380952380952	12.5	1.35714285714286	0.112743643767677	16.3365017587086	0
2693	Liberal Arts_Top	Engineering_Top	1026	877	79	77	7.69980506822612	8.77993158494869	1.15378164556962	0.750167031789753	1.77455423824389	0
2694	Liberal Arts_Top	Law_Top	1026	877	6	9	0.584795321637427	1.02622576966933	1.76267281105991	0.45134998626026	6.88382748073964	0
2700	Statistics_Top	Law_Top	281	201	2	3	0.711743772241993	1.49253731343284	2.11363636363636	0.199014079830706	22.4479528357302	0
2704	Biological Science_Low	Food Science_Mid	974	943	23	62	2.36139630390144	6.57476139978791	2.9098356610571	1.53417594502881	5.51901729511253	1
2711	Computer Science_Mid	Food Science_Mid	1093	362	22	15	2.0128087831656	4.14364640883978	2.10440136232643	0.875689872286303	5.05716148366447	0
2718	Finance-Marketing_Low	Food Science_Mid	374	102	4	3	1.06951871657754	2.94117647058824	2.8030303030303	0.383868918530326	20.4678693700632	0
2720	Finance-Marketing_Low	Medical Science_Low	374	102	28	16	7.48663101604278	15.6862745098039	2.29900332225914	0.968412581467555	5.45781454816387	0
2721	Finance-Marketing_Low	Psychology_Mid	374	102	12	9	3.20855614973262	8.82352941176471	2.91935483870968	0.902213687597045	9.44635710082916	0
2722	Finance-Marketing_Low	Statistics_Mid	374	102	35	3	9.35828877005348	2.94117647058824	0.293506493506493	0.0606508738136471	1.42035977907203	0
2723	Food Science_Mid	Biological Science_Low	91	130	23	62	25.2747252747253	47.6923076923077	2.69565217391304	1.25027256568904	5.81196520033808	1
2724	Food Science_Mid	Computer Science_Mid	91	130	22	15	24.1758241758242	11.5384615384615	0.409090909090909	0.158655894169992	1.05483236394302	0
2725	Food Science_Mid	Finance-Marketing_Low	91	130	4	3	4.3956043956044	2.30769230769231	0.513779527559055	0.0695970635948214	3.79282385354039	0
2726	Food Science_Mid	Liberal Arts_Low	91	130	13	16	14.2857142857143	12.3076923076923	0.842105263157895	0.299657899405457	2.36650285423884	0
2727	Food Science_Mid	Medical Science_Low	91	130	22	72	24.1758241758242	55.3846153846154	3.89341692789969	1.78992972681658	8.46887737956944	1
2728	Food Science_Mid	Psychology_Mid	91	130	8	9	8.79120879120879	6.92307692307692	0.771694214876033	0.209484990165925	2.84274286573685	0
2729	Food Science_Mid	Statistics_Mid	91	130	9	4	9.89010989010989	3.07692307692308	0.289241622574956	0.0589878992932433	1.4182691235349	0
2730	HighSchool_Top	Biological Science_Low	1112	1087	59	52	5.30575539568345	4.78380864765409	0.896683861459101	0.54245834241206	1.48221878905208	0
2732	HighSchool_Top	Finance-Marketing_Low	1112	1087	9	4	0.809352517985611	0.367985280588776	0.452652098081461	0.0959498426571447	2.13542738813748	0
2733	HighSchool_Top	Food Science_Mid	1112	1087	13	21	1.16906474820144	1.93192272309108	1.66539183143311	0.666718175683217	4.1599735140893	0
2734	HighSchool_Top	Liberal Arts_Low	1112	1087	30	25	2.69784172661871	2.29990800367985	0.84902699309479	0.419038359286124	1.72024068687081	0
2735	HighSchool_Top	Medical Science_Low	1112	1087	94	110	8.45323741007194	10.1195952161914	1.2193209782443	0.834157186637111	1.78233032311382	0
2738	HighSchool_Top	Psychology_Mid	1112	1087	47	39	4.22661870503597	3.58785648574057	0.843247523144389	0.477403277202907	1.48944596579911	0
2743	Liberal Arts_Low	Food Science_Mid	1620	764	13	16	0.802469135802469	2.09424083769634	2.6441793500617	1.00414792064801	6.96280327980041	1
2749	Medical Science_Low	Finance-Marketing_Low	578	789	28	16	4.84429065743945	2.02788339670469	0.406579190537793	0.17912981432099	0.922831516378105	1
2750	Medical Science_Low	Food Science_Mid	578	789	22	72	3.80622837370242	9.1254752851711	2.53784709014835	1.33292685140373	4.83197397230887	1
2760	PLS_Low	Food Science_Mid	734	976	23	66	3.13351498637602	6.76229508196721	2.24204491161013	1.18614214867439	4.23791144366187	1
2772	Psychology_Mid	Finance-Marketing_Low	233	248	12	9	5.15021459227468	3.62903225806452	0.693514644351464	0.217272933446589	2.21363312171679	0
2773	Psychology_Mid	Food Science_Mid	233	248	8	9	3.43347639484979	3.62903225806452	1.05910041841004	0.29627632931014	3.78597135615969	0
2776	Psychology_Mid	Statistics_Mid	233	248	30	16	12.8755364806867	6.45161290322581	0.466666666666667	0.202541058586617	1.07522780466087	0
2779	Statistics_Mid	Finance-Marketing_Low	310	161	35	3	11.2903225806452	1.86335403726708	0.149186256781193	0.031029258783271	0.717275890082926	1
2780	Statistics_Mid	Food Science_Mid	310	161	9	4	2.90322580645161	2.48447204968944	0.852087756546355	0.177625936994261	4.08754237777593	0
2783	Statistics_Mid	Psychology_Mid	310	161	30	16	9.67741935483871	9.93788819875776	1.02988505747126	0.444812352276468	2.38451838438009	0
2793	PLS_Mid	Medical Science_Top	649	833	150	255	23.1124807395994	30.6122448979592	1.46764705882353	1.07841757152671	1.99735978543447	1
2794	PLS_Mid	Surgery_Low	649	833	32	25	4.9306625577812	3.00120048019208	0.596573329207921	0.295956864898734	1.20253921882839	0
2797	Ancient History_Mid	Computer Science_Top	24	21	7	1	29.1666666666667	4.76190476190476	0.121428571428571	0.00681042079730829	2.1650494731561	0
2798	Ancient History_Mid	Law_Low	24	21	1	NA	4.16666666666667	NA	NA	NA	NA	NA
2801	Ancient History_Mid	Sports Science_Mid	24	21	1	1	4.16666666666667	4.76190476190476	1.15	0.0277098103673454	47.7267791611631	0
2802	Ancient History_Mid	Statistics_Top	24	21	1	1	4.16666666666667	4.76190476190476	1.15	0.0277098103673454	47.7267791611631	0
2803	AP2_Top	Ancient History_Mid	305	83	1	NA	0.327868852459016	NA	NA	NA	NA	NA
2804	AP2_Top	Computer Science_Top	305	83	165	44	54.0983606557377	53.0120481927711	0.957264957264957	0.505287980893783	1.81353254590892	0
2805	AP2_Top	Law_Low	305	83	1	1	0.327868852459016	1.20481927710843	3.70731707317073	0.0958125631237017	143.448827929573	0
2807	AP2_Top	Psychology_Top	305	83	5	2	1.63934426229508	2.40963855421687	1.48148148148148	0.1677381542958	13.0846043298064	0
2808	AP2_Top	Sports Science_Mid	305	83	3	NA	0.983606557377049	NA	NA	NA	NA	NA
2810	Computer Science_Top	Ancient History_Mid	947	517	7	1	0.739176346356917	0.193423597678917	0.260243632336656	0.0165306229291125	4.09704755000498	0
2814	Computer Science_Top	Sports Science_Mid	947	517	14	3	1.47835269271383	0.580270793036751	0.388966092273485	0.0751254292932203	2.01389359584211	0
2816	HighSchool_Top	Ancient History_Mid	1112	1087	2	2	0.179856115107914	0.183992640294388	1.02304147465438	0.0777260006164368	13.4654279206754	0
2821	HighSchool_Top	Psychology_Top	1112	1087	54	110	4.85611510791367	10.1195952161914	2.2059213768528	1.41664171598684	3.43494693537697	1
2822	HighSchool_Top	Sports Science_Mid	1112	1087	3	8	0.26978417266187	0.735970561177553	2.7408093914118	0.477828272251815	15.7212047848276	0
2824	Law_Low	Ancient History_Mid	34	25	1	NA	2.94117647058824	NA	NA	NA	NA	NA
2827	Law_Low	Psychology_Top	34	25	4	2	11.7647058823529	8	0.652173913043478	0.0627328262674114	6.78003587852687	0
2828	Law_Low	Sports Science_Mid	34	25	1	NA	2.94117647058824	NA	NA	NA	NA	NA
2834	Liberal Arts_Top	Sports Science_Mid	1026	877	9	8	0.87719298245614	0.912200684150513	1.04027617951669	0.29600451102788	3.65593931630287	0
2838	Psychology_Top	Law_Low	143	256	4	2	2.7972027972028	0.78125	0.273622047244095	0.0289405788877938	2.58699126331667	0
2840	Psychology_Top	Sports Science_Mid	143	256	1	6	0.699300699300699	2.34375	3.408	0.208394248235492	55.733131304446	0
2842	Sports Science_Mid	Ancient History_Mid	47	40	1	1	2.12765957446809	2.5	1.17948717948718	0.0296171237269932	46.9724885980972	0
2843	Sports Science_Mid	Computer Science_Top	47	40	14	3	29.7872340425532	7.5	0.191119691119691	0.0331977870161971	1.10027624178277	0
2844	Sports Science_Mid	Law_Low	47	40	1	NA	2.12765957446809	NA	NA	NA	NA	NA
2845	Sports Science_Mid	Liberal Arts_Top	47	40	9	8	19.1489361702128	20	1.05555555555556	0.2614856527704	4.26102739886279	0
2846	Sports Science_Mid	Psychology_Top	47	40	1	6	2.12765957446809	15	8.11764705882353	0.47350394824194	139.167147425677	0
2847	Sports Science_Mid	Statistics_Top	47	40	5	1	10.6382978723404	2.5	0.215384615384615	0.0121110786030602	3.83042122546021	0
2848	Statistics_Top	Ancient History_Mid	281	201	1	1	0.355871886120996	0.497512437810945	1.4	0.036409601125049	53.8319547437054	0
2853	Statistics_Top	Sports Science_Mid	281	201	5	1	1.77935943060498	0.497512437810945	0.276	0.0162730899427908	4.68110237624213	0
2861	AP1_Mid	AP2_Low	422	93	89	21	21.0900473933649	22.5806451612903	1.09129213483146	0.537227824922562	2.2167848877088	0
2874	AP1_Top	AP2_Top	438	130	180	56	41.0958904109589	43.0769230769231	1.08468468468468	0.644778086118863	1.82472216491027	0
2875	AP1_Top	Biological Science_Top	438	130	51	30	11.6438356164384	23.0769230769231	2.27647058823529	1.17760274139805	4.40073562749006	1
2879	AP2_Top	Biological Science_Top	305	83	32	18	10.4918032786885	21.6867469879518	2.3625	1.02218444040621	5.46027314579546	1
2880	AP2_Top	Chemistry_Top	305	83	49	21	16.0655737704918	25.3012048192771	1.76958525345622	0.824156840044585	3.79955830868347	0
2882	AP2_Top	Physics-Maths_Top	305	83	160	49	52.4590163934426	59.0361445783133	1.30606617647059	0.684457856961766	2.49220436286962	0
2885	Biological Science_Top	Physics-Maths_Top	952	981	66	45	6.9327731092437	4.58715596330275	0.64539627039627	0.386694527443012	1.07717155604898	0
2898	Physics-Maths_Top	Biological Science_Top	481	211	66	45	13.7214137214137	21.3270142180095	1.70454545454545	0.98233730917878	2.95771643758548	0
2911	PLS_Mid	Surgery_Top	649	833	4	13	0.61633281972265	1.56062424969988	2.55640243902439	0.58278576357309	11.2137149510692	0
2941	Biological Science_Mid	Engineering_Mid	795	966	53	28	6.66666666666667	2.89855072463768	0.417910447761194	0.225995666513135	0.772798633896862	1
2943	Biological Science_Mid	Food Science_Low	795	966	22	23	2.76729559748428	2.38095238095238	0.856984478935698	0.393631979395959	1.86575897177786	0
2949	Computer Science_Top	Engineering_Mid	947	517	105	21	11.0876451953537	4.06189555125725	0.339516129032258	0.180360655764718	0.639115007562521	1
2956	Engineering_Mid	Biological Science_Mid	244	79	53	28	21.7213114754098	35.4430379746835	1.97854236034036	0.957585308261514	4.08802206747322	0
2957	Engineering_Mid	Computer Science_Top	244	79	105	21	43.0327868852459	26.5822784810127	0.479310344827586	0.229723900799501	1.00006314475415	0
2958	Engineering_Mid	Finance-Marketing_Mid	244	79	9	3	3.68852459016393	3.79746835443038	1.03070175438596	0.179113973304826	5.93111797417583	0
2959	Engineering_Mid	Food Science_Low	244	79	7	11	2.86885245901639	13.9240506329114	5.47689075630252	1.50099081914846	19.9843543170301	1
2960	Engineering_Mid	Liberal Arts_Mid	244	79	82	24	33.6065573770492	30.379746835443	0.862084257206208	0.419556216753987	1.77136993052485	0
2961	Engineering_Mid	Medical Science_Low	244	79	28	23	11.4754098360656	29.1139240506329	3.16836734693878	1.39392172195094	7.20166095919494	1
2962	Engineering_Mid	Physics-Maths_Low	244	79	9	1	3.68852459016393	1.26582278481013	0.334757834757835	0.0217223494417821	5.15887143018725	0
2963	Engineering_Mid	Statistics_Top	244	79	14	1	5.73770491803279	1.26582278481013	0.210622710622711	0.0143452711999919	3.09244249283228	0
2966	Finance-Marketing_Mid	Engineering_Mid	338	133	9	3	2.66272189349112	2.25563909774436	0.843589743589744	0.148472153238689	4.79311197397228	0
2967	Finance-Marketing_Mid	Food Science_Low	338	133	12	5	3.55029585798817	3.7593984962406	1.06119791666667	0.262548736958462	4.28926465761608	0
2970	Finance-Marketing_Mid	Physics-Maths_Low	338	133	40	12	11.8343195266272	9.02255639097744	0.738842975206611	0.302854378047337	1.80247994277578	0
2971	Finance-Marketing_Mid	Statistics_Top	338	133	23	13	6.80473372781065	9.77443609022556	1.48369565217391	0.582348414832639	3.78013012864888	0
2972	Food Science_Low	Biological Science_Mid	126	110	22	23	17.4603174603175	20.9090909090909	1.24973876698015	0.531920578301754	2.93624095288721	0
2974	Food Science_Low	Engineering_Mid	126	110	7	11	5.55555555555556	10	1.88888888888889	0.518225488293479	6.88484321046622	0
2975	Food Science_Low	Finance-Marketing_Mid	126	110	12	5	9.52380952380952	4.54545454545455	0.452380952380952	0.109981797090928	1.86074906475572	0
2978	Food Science_Low	Physics-Maths_Low	126	110	16	5	12.6984126984127	4.54545454545455	0.327380952380952	0.0835840723883985	1.28228123994513	0
2982	HighSchool_Mid	Engineering_Mid	1393	954	97	26	6.96338837042355	2.72536687631027	0.374333451830786	0.209725713103177	0.66813711626583	1
2984	HighSchool_Mid	Food Science_Low	1393	954	49	32	3.51758793969849	3.35429769392034	0.951967771924388	0.524793778519526	1.72685476824677	0
2991	Liberal Arts_Mid	Engineering_Mid	1287	767	82	24	6.37140637140637	3.12907431551499	0.474674194924991	0.25802800679361	0.873221454242805	1
2999	Medical Science_Low	Engineering_Mid	578	789	28	23	4.84429065743945	2.91508238276299	0.589798582618426	0.281742333993563	1.23468263759983	0
3003	Medical Science_Low	Physics-Maths_Low	578	789	37	24	6.40138408304498	3.04182509505703	0.458717541070482	0.230030762638315	0.914754966128606	1
3007	Physics-Maths_Low	Engineering_Mid	565	160	9	1	1.5929203539823	0.625	0.388539482879106	0.0254889650781427	5.92267788406271	0
3008	Physics-Maths_Low	Finance-Marketing_Mid	565	160	40	12	7.07964601769912	7.5	1.06418918918919	0.441069440767362	2.56761980248926	0
3009	Physics-Maths_Low	Food Science_Low	565	160	16	5	2.83185840707965	3.125	1.10685483870968	0.289847323832965	4.22680333140164	0
3011	Physics-Maths_Low	Medical Science_Low	565	160	37	24	6.54867256637168	15	2.51828298887122	1.22714822062335	5.16787549006655	1
3015	Statistics_Top	Engineering_Mid	281	201	14	1	4.98220640569395	0.497512437810945	0.0953571428571428	0.00656265548500246	1.3855648395162	0
3016	Statistics_Top	Finance-Marketing_Mid	281	201	23	13	8.18505338078292	6.46766169154229	0.775670675300647	0.306967143801739	1.96003060480623	0
3048	Geography-Geology_Mid	Liberal Arts_Mid	343	181	128	73	37.3177842565598	40.3314917127072	1.1353443287037	0.699286437067745	1.84331723939154	0
3049	Geography-Geology_Mid	Medical Science_Low	343	181	29	62	8.45481049562682	34.2541436464088	5.64126340191249	2.96805127218422	10.722137136916	1
3051	Geography-Geology_Mid	Statistics_Mid	343	181	35	14	10.2040816326531	7.73480662983425	0.737724550898204	0.314981964501025	1.72783706476688	0
3062	Liberal Arts_Mid	Geography-Geology_Mid	1287	767	128	73	9.94560994560995	9.51760104302477	0.952438310518732	0.640116152352215	1.4171470787143	0
3068	Medical Science_Low	Geography-Geology_Mid	578	789	29	62	5.01730103806228	7.85804816223067	1.6144761181995	0.888424932064537	2.93388112170537	0
3083	PLS_Low	Physics-Maths_Mid	734	976	39	28	5.3133514986376	2.86885245901639	0.526344260521476	0.274594416759532	1.00889990354941	0
3087	Statistics_Mid	Geography-Geology_Mid	310	161	35	14	11.2903225806452	8.69565217391304	0.748299319727891	0.318005717872388	1.7608232822088	0
3091	Biological Science_Top	Food Science_Top	952	981	14	29	1.47058823529412	2.95616717635066	2.04096638655462	0.875537730660309	4.75769763560536	0
3096	Food Science_Top	Biological Science_Top	80	101	14	29	17.5	28.7128712871287	1.89880952380952	0.737330428569955	4.88990752043496	0
3099	Food Science_Top	Medical Science_Mid	80	101	25	50	31.25	49.5049504950495	2.15686274509804	0.964078810609043	4.82539067345851	0
3100	Food Science_Top	Psychology_Top	80	101	3	12	3.75	11.8811881188119	3.46067415730337	0.626050497390093	19.1298715885613	0
3119	Medical Science_Mid	Food Science_Top	559	799	25	50	4.47227191413238	6.25782227784731	1.42590120160214	0.746334989627915	2.72423813031205	0
3124	PLS_Mid	Food Science_Top	649	833	26	37	4.00616332819723	4.44177671068427	1.11379010436799	0.568113016032951	2.18359439333126	0
3130	Psychology_Top	Food Science_Top	143	256	3	12	2.0979020979021	4.6875	2.29508196721311	0.425853813071888	12.3690362151052	0
3146	PLS_Top	Pharmacy_Mid	578	478	6	6	1.03806228373702	1.25523012552301	1.21186440677966	0.271684093179769	5.40559928713846	0
3155	Biological Science_Mid	Surgery_Low	795	966	9	13	1.13207547169811	1.34575569358178	1.19132563833508	0.387360239674193	3.66391960555431	0
3157	Computer Science_Low	Medical Science_Mid	1126	345	9	4	0.799289520426288	1.15942028985507	1.45584881068752	0.307287070195371	6.89744530491538	0
3158	Computer Science_Low	Surgery_Low	1126	345	1	NA	0.088809946714032	NA	NA	NA	NA	NA
3163	HighSchool_Low	Surgery_Low	1576	758	5	5	0.317258883248731	0.659630606860158	2.0863213811421	0.407723932488332	10.6756963684864	0
3165	Medical Science_Mid	Computer Science_Low	559	799	9	4	1.61001788908766	0.500625782227785	0.307477288609364	0.0650035748174841	1.45441667286792	0
3166	Medical Science_Mid	Surgery_Low	559	799	13	8	2.32558139534884	1.00125156445557	0.424778761061947	0.132374386902425	1.3630808804601	0
3170	PLS_Low	Surgery_Low	734	976	8	9	1.08991825613079	0.922131147540984	0.844622543950362	0.240156606351729	2.97050850520584	0
3171	Surgery_Low	Biological Science_Mid	72	47	9	13	12.5	27.6595744680851	2.67647058823529	0.771586957862272	9.2841056172534	0
3172	Surgery_Low	Computer Science_Low	72	47	1	NA	1.38888888888889	NA	NA	NA	NA	NA
3173	Surgery_Low	Medical Science_Mid	72	47	13	8	18.0555555555556	17.0212765957447	0.930966469428008	0.26058523629197	3.32596957345721	0
3174	Computer Science_Top	Engineering_Low	947	517	26	17	2.7455121436114	3.28820116054159	1.20438461538462	0.532684360967474	2.72308032310286	0
3175	Computer Science_Top	Finance-Marketing_Low	947	517	22	10	2.32312565997888	1.93423597678917	0.829298906221983	0.307433764452021	2.23702389061533	0
3178	Engineering_Low	Computer Science_Top	186	134	26	17	13.9784946236559	12.6865671641791	0.894148586456279	0.377585274653128	2.11740697620221	0
3179	Engineering_Low	Finance-Marketing_Low	186	134	5	9	2.68817204301075	6.71641791044776	2.6064	0.600986057756094	11.3036248883448	0
3181	Engineering_Low	Statistics_Top	186	134	7	4	3.76344086021505	2.98507462686567	0.786813186813187	0.152470959727049	4.06028132866338	0
3182	Finance-Marketing_Low	Computer Science_Top	374	102	22	10	5.88235294117647	9.80392156862745	1.73913043478261	0.622554780562112	4.85832695149529	0
3183	Finance-Marketing_Low	Engineering_Low	374	102	5	9	1.33689839572193	8.82352941176471	7.14193548387097	1.64702520160866	30.9693151057774	1
3187	HighSchool_Low	Engineering_Low	1576	758	44	45	2.79187817258883	5.93667546174142	2.19750095626673	1.25739964488508	3.84047384810147	1
3196	Statistics_Top	Engineering_Low	281	201	7	4	2.49110320284698	1.99004975124378	0.794778825235678	0.155441845754805	4.06372800049872	0
3227	AP1_Low	Physics-Maths_Top	473	152	5	4	1.05708245243129	2.63157894736842	2.52972972972973	0.442092666440195	14.4755454936825	0
3236	Engineering_Low	Statistics_Mid	186	134	20	17	10.752688172043	12.6865671641791	1.20598290598291	0.488097515862364	2.97972172006114	0
3246	Statistics_Mid	Engineering_Low	310	161	20	17	6.45161290322581	10.5590062111801	1.71180555555556	0.703603887205979	4.16467036824802	0
3273	Biological Science_Mid	Pharmacy_Low	795	966	57	67	7.16981132075472	6.93581780538302	0.964931795562321	0.596306974759069	1.56143296908999	0
3290	Pharmacy_Low	Biological Science_Mid	137	149	57	67	41.6058394160584	44.9664429530201	1.14676936243047	0.619582279990678	2.12252676210973	0
3301	Biological Science_Top	Computer Science_Top	952	981	132	116	13.8655462184874	11.8246687054027	0.833070590296024	0.586515655665712	1.18327038965132	0
3307	Chemistry_Top	Computer Science_Top	271	282	80	55	29.520295202952	19.5035460992908	0.578469162995595	0.344919821790549	0.970157559515453	1
3308	Chemistry_Top	Geography-Geology_Top	271	282	24	33	8.85608856088561	11.7021276595745	1.36395582329317	0.658304866859379	2.82600901428966	0
3312	Computer Science_Top	Biological Science_Top	947	517	132	116	13.9387539598733	22.4371373307544	1.78606514017985	1.24185905425094	2.56875260847524	1
3313	Computer Science_Top	Chemistry_Top	947	517	80	55	8.44772967265047	10.6382978723404	1.29017857142857	0.802499563149967	2.0742201274724	0
3319	Geography-Geology_Top	Chemistry_Top	246	207	24	33	9.75609756097561	15.9420289855072	1.75431034482759	0.838377818434739	3.67090435636168	0
3369	AP1_Top	Finance-Marketing_Top	438	130	31	15	7.07762557077625	11.5384615384615	1.7124824684432	0.728777223541593	4.02399541313044	0
3373	AP2_Top	Finance-Marketing_Top	305	83	18	8	5.9016393442623	9.63855421686747	1.70074074074074	0.541764561026707	5.33907028125594	0
3396	Chemistry_Mid	Liberal Arts_Low	230	221	35	31	15.2173913043478	14.027149321267	0.909022556390977	0.457224072896704	1.80725831602106	0
3403	Computer Science_Mid	Pharmacy_Low	1093	362	20	21	1.82982616651418	5.80110497237569	3.30395894428152	1.45472507919735	7.50392281098289	1
3407	Liberal Arts_Low	Chemistry_Mid	1620	764	35	31	2.16049382716049	4.05759162303665	1.91522120444358	1.00442302437689	3.65191973195343	1
3409	Liberal Arts_Low	Pharmacy_Low	1620	764	22	31	1.35802469135802	4.05759162303665	3.07193352350242	1.48489192854603	6.35519352715337	1
3414	Pharmacy_Low	Computer Science_Mid	137	149	20	21	14.5985401459854	14.0939597315436	0.959765625	0.402361453685145	2.28935959569442	0
3415	Pharmacy_Low	Liberal Arts_Low	137	149	22	31	16.0583941605839	20.8053691275168	1.37326656394453	0.621271875999869	3.03548434831841	0
3416	Pharmacy_Low	Physics-Maths_Mid	137	149	9	8	6.56934306569343	5.36912751677852	0.806934594168637	0.222100405929709	2.93175258523471	0
3422	Physics-Maths_Mid	Pharmacy_Low	554	180	9	8	1.62454873646209	4.44444444444444	2.81653746770026	0.789921273792016	10.0426252212168	0
3451	Liberal Arts_Top	Pharmacy_Low	1026	877	33	36	3.21637426900585	4.10490307867731	1.28807696465247	0.684513379552994	2.42382737347192	0
3457	Pharmacy_Low	Liberal Arts_Top	137	149	33	36	24.0875912408759	24.1610738255034	1.00402252614642	0.492427377650366	2.04712670083341	0
3458	Pharmacy_Low	Physics-Maths_Top	137	149	2	4	1.45985401459854	2.68456375838926	1.86206896551724	0.196029106753154	17.6876836801005	0
3464	Physics-Maths_Top	Pharmacy_Low	481	211	2	4	0.415800415800416	1.8957345971564	4.6280193236715	0.492555299316838	43.4845851622829	0
3557	Pharmacy_Mid	Physics-Maths_Top	62	90	1	1	1.61290322580645	1.11111111111111	0.685393258426966	0.0175196888442513	26.8134852663937	0
3558	Pharmacy_Mid	Statistics_Top	62	90	6	6	9.67741935483871	6.66666666666667	0.666666666666667	0.141268526324358	3.14609669972759	0
3563	Physics-Maths_Top	Pharmacy_Mid	481	211	1	1	0.207900207900208	0.4739336492891	2.28571428571429	0.0595375584391578	87.7511596525635	0
3569	Statistics_Top	Pharmacy_Mid	281	201	6	6	2.13523131672598	2.98507462686567	1.41025641025641	0.312758575325222	6.35897238181629	0
3636	Chemistry_Mid	Physics-Maths_Top	230	221	10	11	4.34782608695652	4.97737556561086	1.15238095238095	0.364085047698405	3.64744959400388	0
3657	Physics-Maths_Top	Chemistry_Mid	481	211	10	11	2.07900207900208	5.21327014218009	2.5905	0.823620824076935	8.14779089336521	0
3671	Biological Science_Mid	Optometry_Top	795	966	10	21	1.25786163522013	2.17391304347826	1.74444444444444	0.643589217306738	4.7283054748612	0
3682	HighSchool_Mid	Optometry_Top	1393	954	20	33	1.43575017946877	3.45911949685535	2.45977198697068	1.17606531488582	5.14467874471168	1
3688	Liberal Arts_Top	Optometry_Top	1026	877	29	51	2.82651072124756	5.81527936145952	2.12269349586708	1.15220375565901	3.91061707208137	1
3689	Liberal Arts_Top	Pharmacy_Top	1026	877	35	65	3.41130604288499	7.41163055872292	2.26653764954258	1.30316794684997	3.94208047336619	1
3695	Optometry_Top	Biological Science_Mid	63	119	10	21	15.8730158730159	17.6470588235294	1.13571428571429	0.384762094871859	3.35232330826424	0
3697	Optometry_Top	Liberal Arts_Top	63	119	29	51	46.031746031746	42.8571428571429	0.879310344827586	0.392359837189553	1.97060608460614	0
3699	Optometry_Top	Pharmacy_Top	63	119	11	25	17.4603174603175	21.0084033613445	1.25725338491296	0.44772674819727	3.53047049397781	0
3702	Pharmacy_Top	Liberal Arts_Top	73	136	35	65	47.945205479452	47.7941176470588	0.993963782696177	0.4705082872921	2.09978023341032	0
3704	Pharmacy_Top	Optometry_Top	73	136	11	25	15.0684931506849	18.3823529411765	1.26945126945127	0.459042536396545	3.51058213071421	0
3706	PLS_Low	Chemistry_Top	734	976	30	65	4.08719346049046	6.65983606557377	1.67435053055251	0.934787542688892	2.99902338353527	0
3709	PLS_Low	Optometry_Top	734	976	9	10	1.22615803814714	1.02459016393443	0.833908442604095	0.253723777182346	2.74078881517918	0
3710	PLS_Low	Pharmacy_Top	734	976	13	32	1.77111716621253	3.27868852459016	1.88005215123859	0.798410559849912	4.42704075963287	0
3718	Geography-Geology_Top	Medical Science_Low	246	207	13	39	5.28455284552846	18.8405797101449	4.16071428571429	1.75211349337778	9.88037785952619	1
3719	Geography-Geology_Top	Psychology_Mid	246	207	18	21	7.31707317073171	10.1449275362319	1.43010752688172	0.601934213318786	3.39772601920636	0
3720	Geography-Geology_Top	Sports Science_Low	246	207	NA	1	NA	0.483091787439614	NA	NA	NA	NA
3725	Liberal Arts_Mid	Sports Science_Low	1287	767	10	12	0.777000777000777	1.5645371577575	2.02966887417219	0.669652890505966	6.15177773020706	0
3727	Medical Science_Low	Geography-Geology_Top	578	789	13	39	2.24913494809689	4.94296577946768	2.26	0.97855534687593	5.21953103246146	0
3730	Medical Science_Low	Sports Science_Low	578	789	15	22	2.59515570934256	2.78833967046895	1.07657540199913	0.449237569012044	2.57995919339176	0
3732	Psychology_Mid	Geography-Geology_Top	233	248	18	21	7.72532188841202	8.46774193548387	1.10499265785609	0.466354329546767	2.61819971758926	0
3735	Psychology_Mid	Sports Science_Low	233	248	6	6	2.57510729613734	2.41935483870968	0.93801652892562	0.208131939343388	4.22748671498227	0
3737	Sports Science_Low	Geography-Geology_Top	54	45	NA	1	NA	2.22222222222222	NA	NA	NA	NA
3738	Sports Science_Low	Liberal Arts_Mid	54	45	10	12	18.5185185185185	26.6666666666667	1.6	0.457540263551768	5.59513599989512	0
3739	Sports Science_Low	Medical Science_Low	54	45	15	22	27.7777777777778	48.8888888888889	2.48695652173913	0.830956085752336	7.44317641698361	0
3740	Sports Science_Low	Psychology_Mid	54	45	6	6	11.1111111111111	13.3333333333333	1.23076923076923	0.251755843493974	6.01691257047046	0
3755	Computer Science_Top	Psychology_Mid	947	517	62	38	6.54699049630412	7.35009671179884	1.13239948818102	0.653177023205421	1.96321755860257	0
3760	Psychology_Mid	Computer Science_Top	233	248	62	38	26.6094420600858	15.3225806451613	0.499078341013825	0.275792243510237	0.903140665955192	1
3772	Finance-Marketing_Top	Medical Science_Mid	297	178	41	57	13.8047138047138	32.0224719101124	2.94134247127595	1.61592850576607	5.3538850898792	1
3773	Finance-Marketing_Top	Psychology_Mid	297	178	19	15	6.3973063973064	8.42696629213483	1.34646432030998	0.533936540079948	3.39547124007724	0
3779	Medical Science_Mid	Finance-Marketing_Top	559	799	41	57	7.3345259391771	7.13391739674593	0.970547630004602	0.561343714881608	1.67804978863301	0
3781	Medical Science_Mid	Psychology_Mid	559	799	40	58	7.15563506261181	7.25907384230288	1.01558704453441	0.586310235318271	1.75916602319974	0
3783	Psychology_Mid	Finance-Marketing_Top	233	248	19	15	8.15450643776824	6.04838709677419	0.725096001807093	0.288327830366575	1.82349449641467	0
3785	Psychology_Mid	Medical Science_Mid	233	248	40	58	17.1673819742489	23.3870967741935	1.47289473684211	0.815608735850664	2.65987698569034	0
3788	Biological Science_Mid	Food Science_Top	795	966	29	44	3.64779874213836	4.55486542443064	1.2605280873663	0.672261780210559	2.36356000863482	0
3791	Chemistry_Top	Engineering_Top	271	282	25	41	9.22509225092251	14.5390070921986	1.67402489626556	0.836432544123813	3.35037101677156	0
3792	Chemistry_Top	Food Science_Top	271	282	19	36	7.01107011070111	12.7659574468085	1.94094993581515	0.902479140748119	4.17437532153696	0
3795	Engineering_Top	Chemistry_Top	182	133	25	41	13.7362637362637	30.8270676691729	2.79869565217391	1.34105227185003	5.84070995434927	1
3798	Food Science_Top	Biological Science_Mid	80	101	29	44	36.25	43.5643564356436	1.35753176043557	0.615494373008983	2.99416625302666	0
3799	Food Science_Top	Chemistry_Top	80	101	19	36	23.75	35.6435643564356	1.77813765182186	0.750576288009158	4.21246122391224	0
3806	PLS_Mid	Biological Science_Mid	649	833	249	344	38.366718027735	41.296518607443	1.13008270300014	0.857732432643282	1.48891060547226	0
3808	PLS_Mid	Engineering_Top	649	833	26	48	4.00616332819723	5.76230492196879	1.46516413522783	0.770973650610217	2.78440896321012	0
3812	Biological Science_Low	Engineering_Top	974	943	14	25	1.43737166324435	2.65111346765642	1.86741363211951	0.784126785707021	4.44728293560521	0
3814	Biological Science_Low	Liberal Arts_Top	974	943	79	96	8.11088295687885	10.1802757158006	1.28405541524069	0.852020474800072	1.93516277856565	0
3818	Chemistry_Mid	Food Science_Mid	230	221	11	35	4.78260869565217	15.8371040723982	3.74633431085044	1.48350987675524	9.4606857618993	1
3821	Engineering_Top	Biological Science_Low	182	133	14	25	7.69230769230769	18.796992481203	2.77777777777778	1.11104136102922	6.94488040982405	1
3823	Engineering_Top	Food Science_Mid	182	133	10	25	5.49450549450549	18.796992481203	3.98148148148148	1.44431631591275	10.975569972262	1
3825	Engineering_Top	Medical Science_Low	182	133	16	30	8.79120879120879	22.5563909774436	3.02184466019417	1.27861603015221	7.14174148845685	1
3827	Food Science_Mid	Chemistry_Mid	91	130	11	35	12.0879120879121	26.9230769230769	2.67942583732057	1.0136300897932	7.08278383800322	1
3828	Food Science_Mid	Engineering_Top	91	130	10	25	10.989010989011	19.2307692307692	1.92857142857143	0.684394752390625	5.43456498184715	0
3831	Liberal Arts_Top	Biological Science_Low	1026	877	79	96	7.69980506822612	10.9464082098062	1.4734760693042	0.97740495439777	2.22132261253976	0
3838	Medical Science_Low	Engineering_Top	578	789	16	30	2.7681660899654	3.80228136882129	1.38833992094862	0.617664098006153	3.12060834087917	0
3841	PLS_Mid	Biological Science_Low	649	833	78	79	12.0184899845917	9.48379351740696	0.7670033326532	0.49638500563585	1.18515689559868	0
3844	PLS_Mid	Food Science_Mid	649	833	24	40	3.6979969183359	4.80192076830732	1.31357713324926	0.666160481488732	2.5901940042124	0
3846	PLS_Mid	Medical Science_Low	649	833	130	151	20.0308166409861	18.1272509003601	0.883927362959621	0.627483359153511	1.24517657973078	0
3847	Computer Science_Low	Finance-Marketing_Mid	1126	345	68	11	6.03907637655417	3.18840579710145	0.512416343783022	0.218511589308762	1.20163196014716	0
3851	Finance-Marketing_Mid	Computer Science_Low	338	133	68	11	20.1183431952663	8.27067669172932	0.358003857280617	0.148090029561974	0.86546516471701	1
3854	Finance-Marketing_Mid	Statistics_Low	338	133	30	14	8.87573964497041	10.5263157894737	1.2078431372549	0.501709853518254	2.90782617479664	0
3864	Statistics_Low	Finance-Marketing_Mid	343	170	30	14	8.7463556851312	8.23529411764706	0.936324786324786	0.391953739079957	2.23675403006505	0
3916	PLS_Mid	Computer Science_Low	649	833	27	5	4.16024653312789	0.600240096038415	0.139112542494185	0.039416471746554	0.490969856552123	1
3917	PLS_Mid	Finance-Marketing_Low	649	833	12	2	1.84899845916795	0.240096038415366	0.127757721620538	0.017792509516562	0.917354318033526	1
3918	PLS_Mid	Physics-Maths_Mid	649	833	27	13	4.16024653312789	1.56062424969988	0.365221318879855	0.151489879378557	0.880498501362074	1
3976	Medical Science_Top	Optometry_Top	663	694	39	84	5.88235294117647	12.1037463976945	2.20327868852459	1.30983410617952	3.70614641686639	1
3979	Optometry_Top	Medical Science_Top	63	119	39	84	61.9047619047619	70.5882352941177	1.47692307692308	0.634179453316595	3.43956551058266	0
3981	PLS_Top	Liberal Arts_Top	578	478	114	115	19.7231833910035	24.0585774058577	1.28944951911459	0.877233251116103	1.89536826178149	0
3983	PLS_Top	Optometry_Top	578	478	25	46	4.32525951557093	9.6234309623431	2.35537037037037	1.21635556470946	4.56097685790075	1
4009	Biological Science_Top	Pharmacy_Top	952	981	45	79	4.72689075630252	8.05300713557594	1.76528701650653	1.07507367522327	2.89862762196214	1
4018	HighSchool_Top	Pharmacy_Top	1112	1087	30	60	2.69784172661871	5.51977920883165	2.10710808179163	1.171989456694	3.78834847275491	1
4028	Pharmacy_Top	Biological Science_Top	73	136	45	79	61.6438356164384	58.0882352941177	0.862378167641326	0.401506671595173	1.85226337851307	0
4038	Computer Science_Low	Psychology_Top	1126	345	2	1	0.177619893428064	0.289855072463768	1.63372093023256	0.0694709552638626	38.4195678286335	0
4047	PLS_Low	Psychology_Top	734	976	25	73	3.40599455040872	7.47950819672131	2.29266888150609	1.24505993685591	4.22174904567242	1
4048	Psychology_Top	Computer Science_Low	143	256	2	1	1.3986013986014	0.390625	0.276470588235294	0.0116677598489843	6.55104211506579	0
4062	Chemistry_Top	Optometry_Low	271	282	13	14	4.7970479704797	4.9645390070922	1.03673938002296	0.375000040228154	2.86620913810158	0
4067	HighSchool_Top	Optometry_Low	1112	1087	23	29	2.06834532374101	2.66789328426863	1.29781375852716	0.626980762187302	2.68639909452156	0
4075	Optometry_Low	Chemistry_Top	81	107	13	14	16.0493827160494	13.0841121495327	0.787427626137304	0.269142163754779	2.30377231777464	0
4077	Optometry_Low	Pharmacy_Mid	81	107	11	20	13.5802469135802	18.6915887850467	1.46290491118077	0.511255487804915	4.1859517016538	0
4081	Pharmacy_Mid	Optometry_Low	62	90	11	20	17.741935483871	22.2222222222222	1.32467532467532	0.451389430652281	3.88747408920929	0
4107	Computer Science_Top	Medical Science_Top	947	517	52	52	5.49102428722281	10.0580270793037	1.9247311827957	1.13742977709359	3.25698359637838	1
4114	HighSchool_Low	PLS_Mid	1576	758	46	42	2.91878172588833	5.54089709762533	1.95105659460772	1.11246570105825	3.42178804410886	1
4119	Liberal Arts_Mid	Medical Science_Top	1287	767	22	15	1.70940170940171	1.95567144719687	1.1469414893617	0.48034931397543	2.73857949152089	0
4123	Medical Science_Top	Computer Science_Top	663	694	52	52	7.84313725490196	7.49279538904899	0.951713395638629	0.562680855590586	1.60971957449544	0
4124	Medical Science_Top	Liberal Arts_Mid	663	694	22	15	3.31825037707391	2.16138328530259	0.643660463248092	0.268637201740212	1.54222419406155	0
4126	Medical Science_Top	Statistics_Top	663	694	24	22	3.61990950226244	3.1700288184438	0.871651785714286	0.402277658689964	1.88868762439642	0
4141	Statistics_Top	Medical Science_Top	281	201	24	22	8.54092526690392	10.9452736318408	1.31610800744879	0.591176728598211	2.92998726688388	0
4222	AP2_Low	Law_Mid	383	82	NA	1	NA	1.21951219512195	NA	NA	NA	NA
4229	HighSchool_Mid	Law_Mid	1393	954	13	14	0.933237616654702	1.46750524109015	1.5810147299509	0.582927756916583	4.28802290963718	0
4233	Law_Mid	Liberal Arts_Top	37	29	22	10	59.4594594594595	34.4827586206897	0.358851674641148	0.095389183240591	1.34999084820719	0
4235	Liberal Arts_Top	Law_Mid	1026	877	22	10	2.14424951267056	1.14025085518814	0.526370976197966	0.195724931627561	1.41559075933577	0
4238	PLS_Low	Law_Mid	734	976	3	9	0.408719346049046	0.922131147540984	2.26783867631851	0.405565760444893	12.6812782621597	0
4242	Computer Science_Low	Statistics_Top	1126	345	14	4	1.24333925399645	1.15942028985507	0.93171344784248	0.214532547774613	4.04642539276854	0
4253	Statistics_Top	Computer Science_Low	281	201	14	4	4.98220640569395	1.99004975124378	0.38723712835388	0.0881687049415707	1.70074624182279	0
4258	AP1_Top	Engineering_Top	438	130	42	17	9.58904109589041	13.0769230769231	1.41845764854614	0.644073163044394	3.12390302245892	0
4295	AP1_Mid	Biological Science_Low	422	93	63	28	14.9289099526066	30.1075268817204	2.45470085470085	1.24346939203598	4.84576164452527	1
4338	AP1_Top	Geography-Geology_Top	438	130	30	28	6.84931506849315	21.5384615384615	3.73333333333333	1.79154140353643	7.77976872332685	1
4341	AP2_Mid	Computer Science_Top	289	60	53	17	18.3391003460208	28.3333333333333	1.76042123738482	0.763703830268645	4.05796437075004	0
4359	AP1_Mid	Geography-Geology_Top	422	93	25	10	5.92417061611374	10.752688172043	1.91325301204819	0.69519921140724	5.26545057596042	0
4363	AP2_Low	Geography-Geology_Top	383	82	8	3	2.088772845953	3.65853658536585	1.78006329113924	0.30254083546531	10.4733806118704	0
4401	AP2_Low	Statistics_Low	383	82	40	13	10.443864229765	15.8536585365854	1.61557971014493	0.663767441026355	3.93224740851417	0
4459	AP1_Low	Chemistry_Low	473	152	60	24	12.6849894291755	15.7894736842105	1.290625	0.65760843935951	2.5329858787204	0
4474	Computer Science_Top	Surgery_Mid	947	517	1	1	0.105596620908131	0.193423597678917	1.83333333333333	0.047921558231011	70.1377675347808	0
4478	Liberal Arts_Mid	Surgery_Mid	1287	767	1	NA	0.0777000777000777	NA	NA	NA	NA	NA
4483	PLS_Low	Biological Science_Top	734	976	46	55	6.26702997275204	5.63524590163934	0.893169050653826	0.525407713186451	1.51834648221611	0
4486	PLS_Low	Medical Science_Top	734	976	29	33	3.95095367847411	3.38114754098361	0.850733170000366	0.436269906491731	1.65894304367425	0
4487	PLS_Low	Surgery_Mid	734	976	2	1	0.272479564032698	0.102459016393443	0.375384615384615	0.0159861030507616	8.81475673089335	0
4489	Surgery_Mid	Computer Science_Top	74	43	1	1	1.35135135135135	2.32558139534884	1.73809523809524	0.0440337494586533	68.6059010152195	0
4490	Surgery_Mid	Liberal Arts_Mid	74	43	1	NA	1.35135135135135	NA	NA	NA	NA	NA
4493	AP1_Mid	Biological Science_Top	422	93	17	11	4.02843601895735	11.8279569892473	3.19583931133429	1.12501144946938	9.07847552012633	1
4497	AP2_Low	Biological Science_Top	383	82	10	NA	2.61096605744125	NA	NA	NA	NA	NA
4501	Biological Science_Top	Computer Science_Mid	952	981	32	12	3.36134453781513	1.22324159021407	0.356037151702786	0.147727728352875	0.858081653363255	1
4503	Biological Science_Top	Physics-Maths_Mid	952	981	17	9	1.78571428571429	0.917431192660551	0.509259259259259	0.175024886421463	1.48176067097557	0
4504	Computer Science_Mid	Biological Science_Top	1093	362	32	12	2.92772186642269	3.31491712707182	1.13678571428571	0.4687099725651	2.75710318927467	0
4516	Physics-Maths_Mid	Biological Science_Top	554	180	17	9	3.06859205776173	5	1.6625386996904	0.561601139009571	4.92170463336819	0
4535	Computer Science_Low	Medical Science_Low	1126	345	76	63	6.74955595026643	18.2608695652174	3.08650615901456	1.92616441029263	4.94585001089679	1
4559	Medical Science_Low	Computer Science_Low	578	789	76	63	13.1487889273356	7.98479087452472	0.573183993040452	0.360576538185127	0.911151600521269	1
4587	Chemistry_Top	Medical Science_Top	271	282	44	57	16.2361623616236	20.2127659574468	1.3069696969697	0.738605118636591	2.31269692789323	0
4604	Food Science_Top	Liberal Arts_Top	80	101	38	64	47.5	63.3663366336634	1.91180654338549	0.872598074178811	4.18864580095624	0
4605	Food Science_Top	Medical Science_Top	80	101	7	18	8.75	17.8217821782178	2.26161790017212	0.668268080281984	7.65398748990171	0
4610	Liberal Arts_Top	Food Science_Top	1026	877	38	64	3.7037037037037	7.29760547320411	2.04674046740467	1.19123454653962	3.51664292567809	1
4613	Medical Science_Top	Chemistry_Top	663	694	44	57	6.63650075414781	8.21325648414986	1.25884829456258	0.735950084292202	2.15326971563186	0
4616	Medical Science_Top	Food Science_Top	663	694	7	18	1.05580693815988	2.59365994236311	2.49535080304311	0.785671778625288	7.9254159302286	0
4619	PLS_Top	Chemistry_Top	578	478	42	38	7.26643598615917	7.94979079497908	1.1021645021645	0.60498036621074	2.00794382376431	0
4620	PLS_Top	Computer Science_Top	578	478	49	44	8.47750865051903	9.20502092050209	1.09451706950061	0.625071335891387	1.91652943694792	0
4622	PLS_Top	Food Science_Top	578	478	11	17	1.90311418685121	3.55648535564854	1.90080851902978	0.692722668834129	5.21575688016255	0
4725	Liberal Arts_Top	Psychology_Mid	1026	877	66	62	6.4327485380117	7.06955530216648	1.10652537646403	0.690441804673649	1.77335497426549	0
4732	Psychology_Mid	Liberal Arts_Top	233	248	66	62	28.3261802575107	25	0.843434343434344	0.495579577982599	1.43545360480835	0
4735	AP1_Mid	Finance-Marketing_Mid	422	93	35	11	8.29383886255924	11.8279569892473	1.48327526132404	0.577374137980033	3.81053697443578	0
4780	Computer Science_Top	Optometry_Top	947	517	6	18	0.633579725448786	3.4816247582205	5.65731462925852	1.66651663366539	19.2048541057938	1
4793	Optometry_Top	Computer Science_Top	63	119	6	18	9.52380952380952	15.1260504201681	1.69306930693069	0.467619950265318	6.12994307972616	0
4796	Optometry_Top	Sports Science_Top	63	119	2	3	3.17460317460317	2.52100840336134	0.788793103448276	0.0725911266466719	8.57122059939937	0
4802	PLS_Low	Sports Science_Top	734	976	7	10	0.953678474114441	1.02459016393443	1.0751257024549	0.300346363424784	3.84854094086145	0
4807	Sports Science_Top	Optometry_Top	29	32	2	3	6.89655172413793	9.375	1.39655172413793	0.120581321213257	16.1746172505713	0
4813	HighSchool_Mid	Surgery_Top	1393	954	3	1	0.215362526920316	0.10482180293501	0.486183980412732	0.024810370191638	9.52726061659629	0
4828	HighSchool_Mid	Surgery_Mid	1393	954	9	7	0.646087580760948	0.733752620545073	1.13668895928664	0.309098826967382	4.18009282934122	0
4833	PLS_Mid	Surgery_Mid	649	833	14	15	2.15716486902928	1.80072028811525	0.831732448480615	0.316387494864766	2.18649244070549	0
4842	Biological Science_Low	Physics-Maths_Top	974	943	13	9	1.3347022587269	0.95440084835631	0.71232086970845	0.231755398738758	2.18938166784266	0
4845	Chemistry_Mid	Chinese_Mid	230	221	NA	1	NA	0.452488687782805	NA	NA	NA	NA
4853	Chinese_Mid	Chemistry_Mid	16	6	NA	1	NA	16.6666666666667	NA	NA	NA	NA
4857	Chinese_Mid	Pharmacy_Low	16	6	1	1	6.25	16.6666666666667	3	0.062152336153131	144.805498184747	0
4858	Chinese_Mid	Physics-Maths_Top	16	6	1	1	6.25	16.6666666666667	3	0.062152336153131	144.805498184747	0
4874	HighSchool_Low	Pharmacy_Low	1576	758	28	43	1.77664974619289	5.67282321899736	3.32487512487512	1.76011197204807	6.28073370988439	1
4892	Medical Science_Low	Physics-Maths_Top	578	789	10	18	1.73010380622837	2.28136882129278	1.32607003891051	0.475538893531067	3.6978294983168	0
4896	Pharmacy_Low	Chinese_Mid	137	149	1	1	0.72992700729927	0.671140939597315	0.918918918918919	0.0237783398334335	35.5118139223424	0
4902	Physics-Maths_Top	Biological Science_Low	481	211	13	9	2.7027027027027	4.2654028436019	1.6039603960396	0.514290295253664	5.00240618150221	0
4904	Physics-Maths_Top	Chinese_Mid	481	211	1	1	0.207900207900208	0.4739336492891	2.28571428571429	0.0595375584391578	87.7511596525635	0
4907	Physics-Maths_Top	Medical Science_Low	481	211	10	18	2.07900207900208	8.53080568720379	4.39274611398964	1.55393368239375	12.4176589005049	1
4912	PLS_Low	Chinese_Mid	734	976	4	2	0.544959128065395	0.204918032786885	0.374743326488706	0.0401517429236151	3.49754582297911	0
4954	Biological Science_Top	Optometry_Mid	952	981	42	46	4.41176470588235	4.68909276248726	1.06595365418895	0.607368684655532	1.87078659401612	0
4957	Computer Science_Mid	Optometry_Mid	1093	362	2	NA	0.182982616651418	NA	NA	NA	NA	NA
4961	HighSchool_Top	Optometry_Mid	1112	1087	36	49	3.23741007194245	4.50781968721251	1.41093984157568	0.792958465327353	2.5105365836832	0
4965	Medical Science_Mid	Optometry_Mid	559	799	50	83	8.94454382826476	10.3879849812265	1.18008379888268	0.726902621584906	1.91579687709617	0
4966	Optometry_Mid	Biological Science_Top	69	111	42	46	60.8695652173913	41.4414414414414	0.454945054945055	0.203201130353168	1.01857210468875	0
4967	Optometry_Mid	Computer Science_Mid	69	111	2	NA	2.89855072463768	NA	NA	NA	NA	NA
4968	Optometry_Mid	Medical Science_Mid	69	111	50	83	72.463768115942	74.7747747747748	1.12642857142857	0.46097222631873	2.75253313342417	0
4970	PLS_Top	Computer Science_Mid	578	478	7	3	1.21107266435986	0.627615062761506	0.515187969924812	0.086524884453589	3.0675411591866	0
4971	PLS_Top	Medical Science_Mid	578	478	94	77	16.2629757785467	16.1087866108787	0.988698466599459	0.641678186992903	1.52338770067453	0
4972	PLS_Top	Optometry_Mid	578	478	22	19	3.80622837370242	3.97489539748954	1.04614775203011	0.459539800766033	2.38156764061194	0
4977	AP1_Top	Geography-Geology_Mid	438	130	28	4	6.39269406392694	3.07692307692308	0.464852607709751	0.114497888813083	1.8872657752434	0
4980	Biological Science_Top	Geography-Geology_Mid	952	981	11	4	1.15546218487395	0.407747196738022	0.350237275518749	0.0775204226623709	1.58237203758616	0
4983	Engineering_Top	Geography-Geology_Mid	182	133	3	1	1.64835164835165	0.75187969924812	0.452020202020202	0.0227765821154703	8.97071658945723	0
4984	Engineering_Top	Liberal Arts_Mid	182	133	21	21	11.5384615384615	15.7894736842105	1.4375	0.611041183906852	3.38177901002988	0
4985	Geography-Geology_Mid	Biological Science_Top	343	181	11	4	3.2069970845481	2.20994475138122	0.682074987159733	0.148811927746361	3.12627015289993	0
4986	Geography-Geology_Mid	Engineering_Top	343	181	3	1	0.87463556851312	0.552486187845304	0.62962962962963	0.0318908455218091	12.4309488826954	0
4994	Liberal Arts_Mid	Engineering_Top	1287	767	21	21	1.63170163170163	2.73794002607562	1.6970509383378	0.759869206153268	3.79010211756405	0
5033	AP1_Low	Chinese_Low	473	152	2	NA	0.422832980972516	NA	NA	NA	NA	NA
5041	Biological Science_Low	Chinese_Low	974	943	2	2	0.205338809034908	0.212089077412513	1.03294367693943	0.0784511812656082	13.6004662073442	0
5049	Chemistry_Low	Chinese_Low	338	317	1	1	0.29585798816568	0.315457413249211	1.06645569620253	0.0277967150152296	40.9159050391276	0
5056	Chinese_Low	Biological Science_Low	18	4	2	2	11.1111111111111	50	8	0.320040266491034	199.974836609483	0
5057	Chinese_Low	Chemistry_Low	18	4	1	1	5.55555555555556	25	5.66666666666667	0.105605143571993	304.067681033173	0
5059	Chinese_Low	Finance-Marketing_Low	18	4	3	1	16.6666666666667	25	1.66666666666667	0.0561729807340248	49.4504251239642	0
5060	Chinese_Low	Geography-Geology_Low	18	4	2	NA	11.1111111111111	NA	NA	NA	NA	NA
5061	Chinese_Low	Liberal Arts_Low	18	4	12	2	66.6666666666667	50	0.5	0.0280972182672441	8.89767797018724	0
5062	Chinese_Low	Physics-Maths_Low	18	4	2	NA	11.1111111111111	NA	NA	NA	NA	NA
5063	Chinese_Low	Psychology_Low	18	4	3	1	16.6666666666667	25	1.66666666666667	0.0561729807340248	49.4504251239642	0
5068	Computer Science_Mid	Geography-Geology_Low	1093	362	55	16	5.032021957914	4.41988950276243	0.872727272727273	0.41279151149635	1.84512731330406	0
5074	Finance-Marketing_Low	Chinese_Low	374	102	3	1	0.802139037433155	0.980392156862745	1.22442244224422	0.0617354656780248	24.2844255017091	0
5082	Geography-Geology_Low	Chinese_Low	324	166	2	NA	0.617283950617284	NA	NA	NA	NA	NA
5083	Geography-Geology_Low	Computer Science_Mid	324	166	55	16	16.9753086419753	9.63855421686747	0.52169696969697	0.239852856073049	1.13472790212725	0
5090	Liberal Arts_Low	Chinese_Low	1620	764	12	2	0.740740740740741	0.261780104712042	0.351706036745407	0.0490504360863917	2.52183560744079	0
5098	Physics-Maths_Low	Chinese_Low	565	160	2	NA	0.353982300884956	NA	NA	NA	NA	NA
5106	Psychology_Low	Chinese_Low	318	242	3	1	0.943396226415094	0.413223140495868	0.435684647302905	0.0220962894880218	8.59063292044378	0
5139	Biological Science_Top	Psychology_Low	952	981	6	3	0.630252100840336	0.305810397553517	0.483640081799591	0.0780038723157292	2.99866816581038	0
5145	Medical Science_Top	Psychology_Low	663	694	4	2	0.603318250377074	0.288184438040346	0.476156069364162	0.050974742619786	4.44778317143135	0
5147	PLS_Top	Liberal Arts_Mid	578	478	11	7	1.90311418685121	1.46443514644351	0.766068326577881	0.218321190835426	2.68806101111926	0
5149	PLS_Top	Psychology_Low	578	478	4	3	0.69204152249135	0.627615062761506	0.906315789473684	0.12599270302856	6.51949113325327	0
5150	Psychology_Low	Biological Science_Top	318	242	6	3	1.88679245283019	1.2396694214876	0.652719665271966	0.104265737662589	4.0861261904793	0
5152	Psychology_Low	Medical Science_Top	318	242	4	2	1.25786163522013	0.826446280991736	0.654166666666667	0.0695777108726711	6.15044706717798	0
5186	Medical Science_Top	Physics-Maths_Top	663	694	33	19	4.97737556561086	2.73775216138329	0.537373737373737	0.252532688447324	1.14349764141229	0
5190	Physics-Maths_Top	Medical Science_Top	481	211	33	19	6.86070686070686	9.00473933649289	1.34343434343434	0.619477567088759	2.91344825221132	0
5195	PLS_Mid	Physics-Maths_Top	649	833	25	22	3.85208012326656	2.64105642256903	0.677090012330456	0.315033030965893	1.45524703676959	0
5205	Computer Science_Top	Statistics_Low	947	517	18	9	1.90073917634636	1.74081237911025	0.914370078740157	0.316535897152661	2.64132014225248	0
5214	Liberal Arts_Low	Medical Science_Mid	1620	764	17	19	1.04938271604938	2.4869109947644	2.40481642321358	1.01031618948961	5.72409121967974	1
5219	Medical Science_Mid	Liberal Arts_Low	559	799	17	19	3.04114490161002	2.37797246558198	0.776621417797888	0.324834482945425	1.85676354650973	0
5220	Medical Science_Mid	Statistics_Low	559	799	7	5	1.25223613595707	0.625782227784731	0.496581504138179	0.109206915432152	2.25803640068325	0
5228	Statistics_Low	Computer Science_Top	343	170	18	9	5.24781341107872	5.29411764705882	1.00931677018634	0.342713431208676	2.97251362161842	0
5231	Statistics_Low	Medical Science_Mid	343	170	7	5	2.04081632653061	2.94117647058824	1.45454545454545	0.315747239181462	6.70062067628384	0
5236	Biological Science_Low	Medical Science_Mid	974	943	31	48	3.18275154004107	5.09013785790032	1.63142908632186	0.890554897274121	2.98865445784835	0
5240	Chemistry_Mid	Geography-Geology_Mid	230	221	30	14	13.0434782608696	6.33484162895928	0.450885668276973	0.188582596313669	1.07803100514868	0
5246	Food Science_Mid	Geography-Geology_Mid	91	130	8	8	8.79120879120879	6.15384615384615	0.680327868852459	0.178387630840089	2.59460819653037	0
5247	Food Science_Mid	Liberal Arts_Mid	91	130	34	48	37.3626373626374	36.9230769230769	0.981348637015782	0.473750245360107	2.03281192316999	0
5248	Food Science_Mid	Medical Science_Mid	91	130	28	39	30.7692307692308	30	0.964285714285714	0.448799611852979	2.07185325971297	0
5251	Geography-Geology_Mid	Chemistry_Mid	343	181	30	14	8.7463556851312	7.73480662983425	0.874650698602794	0.366726006141438	2.08606379628094	0
5252	Geography-Geology_Mid	Food Science_Mid	343	181	8	8	2.33236151603499	4.41988950276243	1.9364161849711	0.522548449510236	7.17580856843509	0
5254	Geography-Geology_Mid	Medical Science_Mid	343	181	12	10	3.49854227405248	5.52486187845304	1.6130604288499	0.521644027234471	4.98800678484888	0
5258	HighSchool_Low	Food Science_Mid	1576	758	22	32	1.39593908629442	4.22163588390501	3.11344853493614	1.51170174000226	6.41235074564478	1
5266	Liberal Arts_Mid	Food Science_Mid	1287	767	34	48	2.64180264180264	6.25814863102999	2.46027980037634	1.36429719770601	4.43669950089876	1
5270	Medical Science_Mid	Biological Science_Low	559	799	31	48	5.54561717352415	6.00750938673342	1.08861303208625	0.590861597617898	2.00567838290007	0
5272	Medical Science_Mid	Food Science_Mid	559	799	28	39	5.00894454382826	4.8811013767209	0.973167293233083	0.505886173399249	1.87207049810231	0
5273	Medical Science_Mid	Geography-Geology_Mid	559	799	12	10	2.14669051878354	1.25156445556946	0.577735530207013	0.190052010700355	1.75624736425351	0
5296	Computer Science_Low	Engineering_Low	1126	345	42	17	3.73001776198934	4.92753623188406	1.3376887340302	0.626978168402139	2.85402465242394	0
5302	Engineering_Low	Computer Science_Low	186	134	42	17	22.5806451612903	12.6865671641791	0.498168498168498	0.222365841683749	1.1160520459811	0
5304	Engineering_Low	Medical Science_Low	186	134	22	56	11.8279569892473	41.7910447761194	5.35198135198135	2.55759338569555	11.1994754725902	1
5323	Medical Science_Low	Engineering_Low	578	789	22	56	3.80622837370242	7.09759188846641	1.93079498945802	0.994046376523906	3.7502971484616	0
5347	AP1_Top	Chemistry_Low	438	130	18	3	4.10958904109589	2.30769230769231	0.551181102362205	0.108335645590843	2.80425344718576	0
5351	AP1_Top	Statistics_Mid	438	130	19	NA	4.337899543379	NA	NA	NA	NA	NA
5383	Physics-Maths_Low	Statistics_Mid	565	160	43	20	7.61061946902655	12.5	1.73421926910299	0.828430272264174	3.63037973625505	0
5388	Statistics_Mid	Physics-Maths_Low	310	161	43	20	13.8709677419355	12.4223602484472	0.880752102919347	0.417404516029511	1.85844723046074	0
5390	AP1_Low	Chemistry_Mid	473	152	12	7	2.5369978858351	4.60526315789474	1.85459770114943	0.531905153015036	6.46643976583454	0
5391	AP1_Low	Finance-Marketing_Top	473	152	4	3	0.845665961945032	1.97368421052632	2.36073825503356	0.32544356017695	17.1245825412821	0
5393	AP1_Low	Medical Science_Low	473	152	8	11	1.69133192389006	7.23684210526316	4.53457446808511	1.33627977683843	15.3877698091479	1
5394	AP1_Low	Pharmacy_Low	473	152	3	3	0.634249471458774	1.97368421052632	3.15436241610738	0.37999986670143	26.1842256380806	0
5399	Biological Science_Mid	Finance-Marketing_Top	795	966	50	62	6.28930817610063	6.41821946169772	1.02190265486726	0.616255529188938	1.69456497599161	0
5410	Chemistry_Mid	Psychology_Low	230	221	16	9	6.95652173913043	4.07239819004525	0.567806603773585	0.188713792188431	1.70843018705794	0
5412	Finance-Marketing_Top	Biological Science_Mid	297	178	50	62	16.8350168350168	34.8314606741573	2.64034482758621	1.4949358739339	4.66335776009979	1
5417	Finance-Marketing_Top	Psychology_Low	297	178	3	5	1.01010101010101	2.80898876404494	2.83236994219653	0.425062769922507	18.8732583917451	0
5448	Pharmacy_Low	Psychology_Low	137	149	14	15	10.2189781021898	10.0671140939597	0.983475479744137	0.358387162970019	2.69882439773345	0
5460	Psychology_Low	Chemistry_Mid	318	242	16	9	5.0314465408805	3.71900826446281	0.729077253218884	0.243622811984263	2.18187138072903	0
5461	Psychology_Low	Finance-Marketing_Top	318	242	3	5	0.943396226415094	2.06611570247934	2.21518987341772	0.33348191815003	14.7146394098788	0
5464	Psychology_Low	Pharmacy_Low	318	242	14	15	4.40251572327044	6.19834710743802	1.43486469477659	0.536801070874934	3.83538111978914	0
5465	Psychology_Low	Statistics_Mid	318	242	21	22	6.60377358490566	9.09090909090909	1.41428571428571	0.623961456267991	3.20565326838645	0
5472	Statistics_Mid	Psychology_Low	310	161	21	22	6.7741935483871	13.6645962732919	2.17814319972593	0.950418064349939	4.99181147378266	0
5479	Chemistry_Top	Optometry_Mid	271	282	15	21	5.53505535055351	7.4468085106383	1.37318007662835	0.558575356035533	3.37577285226507	0
5492	Optometry_Mid	Chemistry_Top	69	111	15	21	21.7391304347826	18.9189189189189	0.84	0.316253897270205	2.23111875012607	0
5494	Optometry_Mid	Pharmacy_Mid	69	111	9	15	13.0434782608696	13.5135135135135	1.04166666666667	0.324761624444854	3.34112580665667	0
5498	Pharmacy_Mid	Optometry_Mid	62	90	9	15	14.5161290322581	16.6666666666667	1.17777777777778	0.361922595115518	3.83275460705737	0
5502	PLS_Mid	Optometry_Mid	649	833	32	59	4.9306625577812	7.0828331332533	1.46975936692506	0.821144876455459	2.63070824479673	0
5526	Computer Science_Top	Pharmacy_Top	947	517	14	24	1.47835269271383	4.642166344294	3.24427702115329	1.34869924523235	7.80406263827189	1
5531	HighSchool_Top	Optometry_Top	1112	1087	32	75	2.87769784172662	6.89972401103956	2.50123517786561	1.43552528616614	4.35811021601772	1
5543	Medical Science_Top	Pharmacy_Top	663	694	31	56	4.67571644042232	8.06916426512968	1.78946303974113	0.987702786497404	3.24204610372228	0
5550	Pharmacy_Top	Computer Science_Top	73	136	14	24	19.1780821917808	17.6470588235294	0.903061224489796	0.345797763706185	2.35837145514317	0
5552	Pharmacy_Top	Medical Science_Top	73	136	31	56	42.4657534246575	41.1764705882353	0.948387096774194	0.444861100367679	2.02184026561188	0
5559	PLS_Top	Pharmacy_Top	578	478	17	28	2.94117647058824	5.85774058577406	2.05333333333333	0.914967809279455	4.60800668069192	0
5587	Optometry_Top	Psychology_Top	63	119	7	16	11.1111111111111	13.4453781512605	1.24271844660194	0.358635838365005	4.30617627219109	0
5596	Psychology_Top	Optometry_Top	143	256	7	16	4.89510489510489	6.25	1.2952380952381	0.390438940155062	4.29680943885807	0
5602	Biological Science_Low	Law_Top	974	943	3	3	0.308008213552361	0.31813361611877	1.03297872340426	0.125766158894485	8.48435741685574	0
5610	Chemistry_Low	Law_Top	338	317	NA	1	NA	0.315457413249211	NA	NA	NA	NA
5613	Chemistry_Low	Pharmacy_Low	338	317	18	24	5.32544378698225	7.57097791798107	1.45620022753129	0.63532148504826	3.33771036013537	0
5618	Computer Science_Mid	Law_Top	1093	362	3	1	0.274473924977127	0.276243093922652	1.00646352723915	0.0512510114224012	19.7648554350269	0
5626	Finance-Marketing_Mid	Law_Top	338	133	NA	5	NA	3.7593984962406	NA	NA	NA	NA
5629	Finance-Marketing_Mid	Pharmacy_Low	338	133	8	5	2.36686390532544	3.7593984962406	1.611328125	0.362328563474998	7.16581188497764	0
5630	Finance-Marketing_Mid	Psychology_Mid	338	133	16	16	4.73372781065089	12.0300751879699	2.75213675213675	1.06235579474979	7.12967984915612	1
5635	HighSchool_Mid	Law_Top	1393	954	5	10	0.358937544867193	1.0482180293501	2.94067796610169	0.714678221403037	12.0999726049288	0
5642	Law_Top	Biological Science_Low	21	24	3	3	14.2857142857143	12.5	0.857142857142857	0.0895040769741959	8.20849622037701	0
5643	Law_Top	Chemistry_Low	21	24	NA	1	NA	4.16666666666667	NA	NA	NA	NA
5644	Law_Top	Computer Science_Mid	21	24	3	1	14.2857142857143	4.16666666666667	0.260869565217391	0.0119678133524102	5.68632949502052	0
5645	Law_Top	Finance-Marketing_Mid	21	24	NA	5	NA	20.8333333333333	NA	NA	NA	NA
5646	Law_Top	Liberal Arts_Low	21	24	1	4	4.76190476190476	16.6666666666667	4	0.200772013912149	79.6923818625491	0
5647	Law_Top	Medical Science_Low	21	24	2	8	9.52380952380952	33.3333333333333	4.75	0.518325911317487	43.5295622066247	0
5648	Law_Top	Pharmacy_Low	21	24	NA	1	NA	4.16666666666667	NA	NA	NA	NA
5649	Law_Top	Psychology_Mid	21	24	3	8	14.2857142857143	33.3333333333333	3	0.424715852141076	21.1906382929416	0
5654	Liberal Arts_Low	Law_Top	1620	764	1	4	0.0617283950617284	0.523560209424084	8.52105263157895	0.477771211876078	151.973028397892	0
5662	Medical Science_Low	Law_Top	578	789	2	8	0.346020761245675	1.01394169835234	2.95006402048656	0.383354134908006	22.7019273629532	0
5667	Pharmacy_Low	Chemistry_Low	137	149	18	24	13.1386861313869	16.1073825503356	1.26933333333333	0.532858525351817	3.02370523216706	0
5669	Pharmacy_Low	Finance-Marketing_Mid	137	149	8	5	5.83941605839416	3.35570469798658	0.559895833333333	0.124829797864363	2.51128616361818	0
5670	Pharmacy_Low	Law_Top	137	149	NA	1	NA	0.671140939597315	NA	NA	NA	NA
5673	Pharmacy_Low	Psychology_Mid	137	149	11	21	8.02919708029197	14.0939597315436	1.87926136363636	0.683496988266246	5.16699171098719	0
5682	PLS_Low	Law_Top	734	976	1	9	0.136239782016349	0.922131147540984	6.82213029989659	0.450658957210197	103.274241162057	0
5695	Psychology_Mid	Finance-Marketing_Mid	233	248	16	16	6.86695278969957	6.45161290322581	0.935344827586207	0.364525567990793	2.40002354653588	0
5696	Psychology_Mid	Law_Top	233	248	3	8	1.28755364806867	3.2258064516129	2.55555555555556	0.43993352536568	14.8451159572399	0
5699	Psychology_Mid	Pharmacy_Low	233	248	11	21	4.72103004291846	8.46774193548387	1.86704044853825	0.694623796152507	5.01831359044395	0
5711	HighSchool_Mid	Optometry_Mid	1393	954	29	49	2.08183776022972	5.13626834381551	2.54661840350543	1.37913506792346	4.70241490040369	1
5716	Medical Science_Top	Optometry_Mid	663	694	14	23	2.11161387631976	3.31412103746398	1.58899297423888	0.656253201422572	3.84744587410353	0
5720	Optometry_Mid	Medical Science_Top	69	111	14	23	20.2898550724638	20.7207207207207	1.02678571428571	0.385874194749209	2.73220888415831	0
5721	Optometry_Mid	Pharmacy_Top	69	111	5	19	7.2463768115942	17.1171171171171	2.64347826086957	0.678182758851586	10.3039737069152	0
5725	Pharmacy_Top	Optometry_Mid	73	136	5	19	6.84931506849315	13.9705882352941	2.20854700854701	0.571108350226025	8.54072591835074	0
5729	PLS_Low	Optometry_Mid	734	976	11	32	1.49863760217984	3.27868852459016	2.22804314329738	0.897785502738416	5.52935665952813	0
5778	AP1_Mid	Psychology_Low	422	93	15	6	3.55450236966825	6.45161290322581	1.87126436781609	0.520027080737705	6.73355381664121	0
5831	Chemistry_Top	Engineering_Mid	271	282	19	14	7.01107011070111	4.9645390070922	0.692851531814611	0.272087458608999	1.76429758134386	0
5842	Engineering_Mid	Chemistry_Top	244	79	19	14	7.78688524590164	17.7215189873418	2.55060728744939	0.96037029244286	6.77405120293954	0
5844	Engineering_Mid	Food Science_Top	244	79	14	6	5.73770491803279	7.59493670886076	1.35029354207436	0.366815273170262	4.97060178004483	0
5845	Engineering_Mid	Liberal Arts_Top	244	79	93	36	38.1147540983607	45.5696202531646	1.35933983495874	0.693160279579664	2.66576842519911	0
5846	Engineering_Mid	Medical Science_Mid	244	79	27	21	11.0655737704918	26.5822784810127	2.90996168582375	1.25581278188657	6.7429453936925	1
5850	Food Science_Top	Engineering_Mid	80	101	14	6	17.5	5.94059405940594	0.297744360902256	0.0793402112599037	1.11736158804375	0
5856	Liberal Arts_Top	Engineering_Mid	1026	877	93	36	9.06432748538012	4.10490307867731	0.429442675770013	0.255294805221709	0.722384506070732	1
5862	Medical Science_Mid	Engineering_Mid	559	799	27	21	4.83005366726297	2.62828535669587	0.531848043416167	0.247959663851553	1.14075949649192	0
5868	PLS_Mid	Engineering_Mid	649	833	53	27	8.16640986132511	3.24129651860744	0.376703029168032	0.201729568663091	0.703442599539621	1
5921	AP2_Low	Finance-Marketing_Mid	383	82	26	3	6.78851174934726	3.65853658536585	0.521421616358325	0.105019160073851	2.58886570616769	0
5923	AP2_Low	Statistics_Mid	383	82	23	12	6.00522193211488	14.6341463414634	2.6832298136646	1.01035457447236	7.12593619591269	1
5959	HighSchool_Top	Chemistry_Low	1112	1087	11	13	0.989208633093525	1.19595216191352	1.21152869476892	0.419458549941544	3.49927729081463	0
5962	HighSchool_Top	Pharmacy_Low	1112	1087	24	26	2.15827338129496	2.39190432382705	1.11090166509582	0.531447926622663	2.32215132977441	0
6014	Biological Science_Low	Engineering_Mid	974	943	25	18	2.56673511293634	1.90880169671262	0.738681081081081	0.330312171130942	1.65192138599946	0
6020	Chemistry_Low	Engineering_Mid	338	317	8	5	2.36686390532544	1.57728706624606	0.661057692307692	0.150182303309032	2.90977873511472	0
6026	Computer Science_Mid	Engineering_Mid	1093	362	34	9	3.11070448307411	2.48618784530387	0.794117647058824	0.298589706883847	2.11200460977564	0
6030	Engineering_Mid	Biological Science_Low	244	79	25	18	10.2459016393443	22.7848101265823	2.58491803278689	1.0732967140011	6.22549305244586	1
6031	Engineering_Mid	Chemistry_Low	244	79	8	5	3.27868852459016	6.32911392405063	1.99324324324324	0.441415492906264	9.00063248930533	0
6032	Engineering_Mid	Computer Science_Mid	244	79	34	9	13.9344262295082	11.3924050632911	0.794117647058824	0.283898000093681	2.22130073886448	0
6045	HighSchool_Low	Engineering_Mid	1576	758	53	19	3.36294416243655	2.5065963060686	0.738810733525672	0.367562160348284	1.48503126506692	0
6065	PLS_Low	Engineering_Mid	734	976	12	15	1.63487738419619	1.53688524590164	0.939125910509885	0.343650501659401	2.56643732959002	0
6090	Optometry_Low	Statistics_Mid	81	107	5	8	6.17283950617284	7.47663551401869	1.22828282828283	0.268748413258051	5.61372135360606	0
6099	Statistics_Mid	Optometry_Low	310	161	5	8	1.61290322580645	4.96894409937888	3.18954248366013	0.718852473489757	14.1519736388829	0
6116	Biological Science_Mid	Sports Science_Mid	795	966	9	9	1.13207547169811	0.93167701863354	0.821316614420063	0.242434052262679	2.78245145360827	0
6121	Finance-Marketing_Mid	Sports Science_Mid	338	133	4	2	1.18343195266272	1.50375939849624	1.27480916030534	0.134934857397797	12.043873810956	0
6133	Medical Science_Mid	Sports Science_Mid	559	799	5	8	0.894454382826476	1.00125156445557	1.12060682680152	0.256398872335412	4.89768012174181	0
6139	PLS_Low	Sports Science_Mid	734	976	13	19	1.77111716621253	1.94672131147541	1.10111727353107	0.432068590379852	2.80617308701509	0
6144	Psychology_Mid	Sports Science_Mid	233	248	13	12	5.5793991416309	4.83870967741935	0.860495436766623	0.298512930765023	2.48047009152523	0
6146	Sports Science_Mid	Biological Science_Mid	47	40	9	9	19.1489361702128	22.5	1.2258064516129	0.313204619681734	4.79750732394273	0
6147	Sports Science_Mid	Finance-Marketing_Mid	47	40	4	2	8.51063829787234	5	0.565789473684211	0.0565818794916319	5.65760153971554	0
6148	Sports Science_Mid	Medical Science_Mid	47	40	5	8	10.6382978723404	20	2.1	0.429332510449339	10.2717588178554	0
6149	Sports Science_Mid	Psychology_Mid	47	40	13	12	27.6595744680851	30	1.12087912087912	0.330101826407885	3.80600742896326	0
6150	Sports Science_Mid	Statistics_Low	47	40	5	5	10.6382978723404	12.5	1.2	0.212331898570119	6.78183546465329	0
6155	Statistics_Low	Sports Science_Mid	343	170	5	5	1.45772594752187	2.94117647058824	2.04848484848485	0.394659966398011	10.6326725073505	0
6161	AP2_Mid	Biological Science_Top	289	60	10	2	3.46020761245675	3.33333333333333	0.962068965517242	0.126492065718096	7.31727076443024	0
6166	Biological Science_Top	Liberal Arts_Low	952	981	13	9	1.36554621848739	0.917431192660551	0.668803418803419	0.217608115137645	2.05552082798112	0
6177	Liberal Arts_Low	Biological Science_Top	1620	764	13	9	0.802469135802469	1.17801047120419	1.47356087620988	0.479659679563019	4.5269213744933	0
6220	Computer Science_Low	Japanese_Mid	1126	345	6	2	0.532859680284192	0.579710144927536	1.08843537414966	0.132161042346925	8.96399984944484	0
6223	HighSchool_Low	Japanese_Mid	1576	758	9	4	0.571065989847716	0.527704485488127	0.923666371942234	0.195735721752265	4.35873206494592	0
6225	Japanese_Mid	Computer Science_Low	20	11	6	2	30	18.1818181818182	0.518518518518518	0.0483299585847087	5.56303919804527	0
6226	Japanese_Mid	Liberal Arts_Low	20	11	11	5	55	45.4545454545455	0.681818181818182	0.0977996775660893	4.75334934252422	0
6228	Liberal Arts_Low	Japanese_Mid	1620	764	11	5	0.679012345679012	0.654450261780105	0.963588453707031	0.239174073740763	3.88212105766905	0
6229	Biological Science_Low	Chemistry_Top	974	943	17	30	1.74537987679671	3.1813361611877	1.84975194897236	0.838890506711053	4.07869947907942	0
6234	Chemistry_Top	Biological Science_Low	271	282	17	30	6.27306273062731	10.6382978723404	1.77871148459384	0.787690386259684	4.01657123232043	0
6236	Chemistry_Top	Food Science_Mid	271	282	18	20	6.64206642066421	7.09219858156028	1.07294317217981	0.450933008221323	2.55294473843941	0
6241	Engineering_Mid	Food Science_Mid	244	79	16	12	6.55737704918033	15.1898734177215	2.55223880597015	0.896320294563783	7.26740537083353	0
6245	Food Science_Mid	Chemistry_Top	91	130	18	20	19.7802197802198	15.3846153846154	0.737373737373737	0.293123439724418	1.85491828657475	0
6246	Food Science_Mid	Engineering_Mid	91	130	16	12	17.5824175824176	9.23076923076923	0.476694915254237	0.166096391063906	1.368109450023	0
6250	HighSchool_Low	Chemistry_Top	1576	758	47	31	2.98223350253807	4.08970976253298	1.38719306974158	0.756011873131533	2.5453364968572	0
6279	AP1_Low	Statistics_Low	473	152	57	20	12.0507399577167	13.1578947368421	1.10579479000532	0.53988786175852	2.26488166194376	0
6310	Geography-Geology_Low	Statistics_Low	324	166	57	37	17.5925925925926	22.289156626506	1.34353325173399	0.730209389923914	2.47200545956138	0
6335	Statistics_Low	Geography-Geology_Low	343	170	57	37	16.6180758017493	21.7647058823529	1.39585806621818	0.760642892458287	2.56154334753506	0
6397	AP2_Mid	Computer Science_Low	289	60	65	11	22.4913494809689	18.3333333333333	0.773626373626374	0.304449331941836	1.96583701515441	0
6475	Computer Science_Low	Pharmacy_Low	1126	345	11	18	0.976909413854352	5.21739130434783	5.57964970809008	2.05533497980011	15.1471614948223	1
6476	Computer Science_Low	Population Health_Low	1126	345	9	5	0.799289520426288	1.44927536231884	1.82516339869281	0.430234311818886	7.74280744333153	0
6486	Medical Science_Low	Population Health_Low	578	789	23	33	3.97923875432526	4.18250950570342	1.05331262939959	0.515737987478199	2.15122314467783	0
6488	Pharmacy_Low	Computer Science_Low	137	149	11	18	8.02919708029197	12.0805369127517	1.57390700902151	0.558239293711257	4.43749356405631	0
6491	Pharmacy_Low	Population Health_Low	137	149	24	14	17.5182481751825	9.39597315436242	0.488271604938272	0.193399589581258	1.2327283667209	0
6499	Population Health_Low	Computer Science_Low	45	47	9	5	20	10.6382978723404	0.476190476190476	0.100991706577286	2.24530684052736	0
6501	Population Health_Low	Medical Science_Low	45	47	23	33	51.1111111111111	70.2127659574468	2.25465838509317	0.732436393680631	6.94051316582654	0
6502	Population Health_Low	Pharmacy_Low	45	47	24	14	53.3333333333333	29.7872340425532	0.371212121212121	0.12046464575853	1.14389112313514	0
6596	AP1_Mid	Geography-Geology_Mid	422	93	57	12	13.5071090047393	12.9032258064516	0.948667966211826	0.394724029599751	2.28000031067034	0
6598	AP1_Mid	Physics-Maths_Low	422	93	88	22	20.8530805687204	23.6559139784946	1.17605633802817	0.584020089758428	2.36825502148108	0
6669	Geography-Geology_Mid	Statistics_Top	343	181	16	6	4.66472303206997	3.31491712707182	0.700714285714286	0.199545253695277	2.46059728864252	0
6678	Statistics_Top	Geography-Geology_Mid	281	201	16	6	5.69395017793594	2.98507462686567	0.509615384615385	0.145075691501305	1.79015407439468	0
6681	Biological Science_Mid	Finance-Marketing_Low	795	966	23	10	2.89308176100629	1.0351966873706	0.351100600327451	0.131338065402275	0.93858266583057	1
6686	Finance-Marketing_Low	Biological Science_Mid	374	102	23	10	6.14973262032086	9.80392156862745	1.65879017013233	0.597590883428643	4.60446252583468	0
6719	AP2_Top	PLS_Mid	305	83	5	2	1.63934426229508	2.40963855421687	1.48148148148148	0.1677381542958	13.0846043298064	0
6720	AP2_Top	Psychology_Mid	305	83	9	3	2.95081967213115	3.6144578313253	1.23333333333333	0.214951651763851	7.07652673812539	0
6729	Physics-Maths_Mid	Psychology_Mid	554	180	19	11	3.42960288808664	6.11111111111111	1.83276237932108	0.67309385948657	4.99041536587024	0
6730	PLS_Mid	AP2_Top	649	833	5	2	0.770416024653313	0.240096038415366	0.309987966305656	0.0357981685490359	2.68428646350134	0
6733	PLS_Mid	Psychology_Mid	649	833	34	37	5.23882896764253	4.44177671068427	0.840784806384866	0.449066408499349	1.57419721731126	0
6735	Psychology_Mid	Physics-Maths_Mid	233	248	19	11	8.15450643776824	4.43548387096774	0.522762602709305	0.191287742312344	1.42863696067457	0
6737	Computer Science_Mid	Japanese_Mid	1093	362	13	3	1.18938700823422	0.828729281767956	0.694236125991001	0.13242925180277	3.63940588706787	0
6740	Geography-Geology_Low	Japanese_Mid	324	166	1	1	0.308641975308642	0.602409638554217	1.95757575757576	0.0508833405994533	75.3115420784593	0
6746	Japanese_Mid	Computer Science_Mid	20	11	13	3	65	27.2727272727273	0.201923076923077	0.0242262030735828	1.68300946170732	0
6747	Japanese_Mid	Geography-Geology_Low	20	11	1	1	5	9.09090909090909	1.9	0.0434498763276506	83.0842410868423	0
6842	Computer Science_Mid	Optometry_Top	1093	362	1	NA	0.0914913083257091	NA	NA	NA	NA	NA
6843	Computer Science_Mid	Pharmacy_Mid	1093	362	2	5	0.182982616651418	1.38121546961326	7.64005602240896	0.880990813056177	66.255465051967	0
6844	Computer Science_Mid	Psychology_Top	1093	362	13	7	1.18938700823422	1.93370165745856	1.63813651137595	0.484879463621931	5.53434705165267	0
6850	HighSchool_Mid	Pharmacy_Mid	1393	954	22	42	1.57932519741565	4.40251572327044	2.86991626794258	1.44443514096868	5.70217322425283	1
6857	Liberal Arts_Top	Pharmacy_Mid	1026	877	30	25	2.92397660818713	2.85062713797035	0.974178403755869	0.480104173398789	1.97670342173019	0
6866	Optometry_Top	Computer Science_Mid	63	119	1	NA	1.58730158730159	NA	NA	NA	NA	NA
6872	Pharmacy_Mid	Computer Science_Mid	62	90	2	5	3.2258064516129	5.55555555555556	1.76470588235294	0.195982113133789	15.8901585528121	0
6873	Pharmacy_Mid	Liberal Arts_Top	62	90	30	25	48.3870967741936	27.7777777777778	0.41025641025641	0.168156538424388	1.00091452722284	0
6876	Pharmacy_Mid	Psychology_Top	62	90	5	8	8.06451612903226	8.88888888888889	1.11219512195122	0.239947883284475	5.15519442122173	0
6885	Psychology_Top	Computer Science_Mid	143	256	13	7	9.09090909090909	2.734375	0.281124497991968	0.0814411883908617	0.970405576499468	1
6889	Psychology_Top	Pharmacy_Mid	143	256	5	8	3.4965034965035	3.125	0.890322580645161	0.200007183054109	3.96322914758624	0
6898	Chemistry_Mid	Engineering_Mid	230	221	22	11	9.56521739130435	4.97737556561086	0.495238095238095	0.185185407768468	1.32440657139519	0
6909	Engineering_Mid	Chemistry_Mid	244	79	22	11	9.01639344262295	13.9240506329114	1.63235294117647	0.591181924439203	4.50720161495989	0
6913	Engineering_Mid	Statistics_Mid	244	79	5	4	2.04918032786885	5.06329113924051	2.54933333333333	0.438309187122415	14.8276619231103	0
6944	Statistics_Mid	Engineering_Mid	310	161	5	4	1.61290322580645	2.48447204968944	1.55414012738853	0.271210655146603	8.90581357968268	0
6952	AP2_Low	Finance-Marketing_Low	383	82	29	5	7.57180156657963	6.09756097560976	0.792655620241827	0.218575261820258	2.87453816625247	0
7003	Liberal Arts_Top	Optometry_Mid	1026	877	22	42	2.14424951267056	4.78905359179019	2.29548176374524	1.15327391628496	4.56893757266334	1
7010	Optometry_Mid	Liberal Arts_Top	69	111	22	42	31.8840579710145	37.8378378378378	1.300395256917	0.564474609613486	2.99575533675486	0
7027	Biological Science_Mid	Population Health_Mid	795	966	12	15	1.50943396226415	1.5527950310559	1.02917981072555	0.376724014809687	2.81163674511213	0
7031	Geography-Geology_Top	Optometry_Low	246	207	2	4	0.813008130081301	1.93236714975845	2.40394088669951	0.255053400983606	22.6577327118922	0
7032	Geography-Geology_Top	Pharmacy_Low	246	207	3	9	1.21951219512195	4.34782608695652	3.68181818181818	0.649942780426095	20.8568900712766	0
7033	Geography-Geology_Top	Population Health_Mid	246	207	2	2	0.813008130081301	0.966183574879227	1.19024390243902	0.089602410059962	15.8107415452914	0
7041	HighSchool_Mid	Population Health_Mid	1393	954	12	13	0.861450107681263	1.36268343815514	1.58988664541268	0.563891716609227	4.48266834005171	0
7047	Liberal Arts_Top	Population Health_Mid	1026	877	7	13	0.682261208576998	1.48232611174458	2.19031084656085	0.651163397061983	7.36752346063676	0
7053	Medical Science_Low	Population Health_Mid	578	789	9	11	1.55709342560554	1.39416983523447	0.893887460725507	0.278528353482564	2.8687736183825	0
7055	Optometry_Low	Geography-Geology_Top	81	107	2	4	2.46913580246914	3.73831775700935	1.53398058252427	0.159588359412649	14.7447873781138	0
7059	Optometry_Low	Population Health_Mid	81	107	3	3	3.7037037037037	2.80373831775701	0.75	0.088456332415879	6.35906988948396	0
7061	Pharmacy_Low	Geography-Geology_Top	137	149	3	9	2.18978102189781	6.04026845637584	2.87142857142857	0.501658359047129	16.4356915261562	0
7072	PLS_Low	Population Health_Mid	734	976	9	12	1.22615803814714	1.22950819672131	1.00276625172891	0.319902141180723	3.14327422722182	0
7073	Population Health_Mid	Biological Science_Mid	24	23	12	15	50	65.2173913043478	1.875	0.401394396446854	8.758530341032	0
7074	Population Health_Mid	Geography-Geology_Top	24	23	2	2	8.33333333333333	8.69565217391304	1.04761904761905	0.0709594564293259	15.4666583449288	0
7075	Population Health_Mid	Liberal Arts_Top	24	23	7	13	29.1666666666667	56.5217391304348	3.15714285714286	0.647426340307473	15.3956526014595	0
7076	Population Health_Mid	Medical Science_Low	24	23	9	11	37.5	47.8260869565217	1.52777777777778	0.331553371951799	7.03990710313432	0
7077	Population Health_Mid	Optometry_Low	24	23	3	3	12.5	13.0434782608696	1.05	0.110541605336815	9.97362030921063	0
7160	Food Science_Mid	Psychology_Low	91	130	2	5	2.1978021978022	3.84615384615385	1.78	0.200450695339989	15.8063806894059	0
7161	Food Science_Mid	Sports Science_Low	91	130	NA	3	NA	2.30769230769231	NA	NA	NA	NA
7162	Food Science_Mid	Statistics_Low	91	130	5	5	5.49450549450549	3.84615384615385	0.688	0.12976660524071	3.64765649160638	0
7168	Geography-Geology_Mid	Sports Science_Low	343	181	5	10	1.45772594752187	5.52486187845304	3.95321637426901	0.945154050971463	16.5347857163873	0
7169	Geography-Geology_Mid	Statistics_Low	343	181	30	21	8.7463556851312	11.6022099447514	1.369375	0.631379205087625	2.96998677738326	0
7176	HighSchool_Low	Sports Science_Low	1576	758	36	23	2.28426395939086	3.03430079155673	1.33862433862434	0.66674320795131	2.68756411552123	0
7193	Psychology_Low	Food Science_Mid	318	242	2	5	0.628930817610063	2.06611570247934	3.33333333333333	0.382219654991547	29.0699626929359	0
7200	Sports Science_Low	Food Science_Mid	54	45	NA	3	NA	6.66666666666667	NA	NA	NA	NA
7201	Sports Science_Low	Geography-Geology_Mid	54	45	5	10	9.25925925925926	22.2222222222222	2.8	0.6116782805277	12.8171953289503	0
7205	Sports Science_Low	Statistics_Low	54	45	6	9	11.1111111111111	20	2	0.459341178951713	8.70812412056897	0
7207	Statistics_Low	Food Science_Mid	343	170	5	5	1.45772594752187	2.94117647058824	2.04848484848485	0.394659966398011	10.6326725073505	0
7208	Statistics_Low	Geography-Geology_Mid	343	170	30	21	8.7463556851312	12.3529411764706	1.47046979865772	0.676654501993853	3.19554724367165	0
7212	Statistics_Low	Sports Science_Low	343	170	6	9	1.74927113702624	5.29411764705882	3.13975155279503	0.790381017801106	12.4725159021462	0
7264	Computer Science_Top	Optometry_Mid	947	517	18	22	1.90073917634636	4.25531914893617	2.29382716049383	0.999383320498209	5.26488979183298	0
7274	Optometry_Mid	Computer Science_Top	69	111	18	22	26.0869565217391	19.8198198198198	0.700374531835206	0.27494997243972	1.7840499509449	0
7324	Biological Science_Low	Nursing_Top	974	943	NA	4	NA	0.424178154825027	NA	NA	NA	NA
7326	Biological Science_Low	Psychology_Top	974	943	10	22	1.02669404517454	2.33297985153765	2.30271444082519	0.856313075411155	6.19223733497109	0
7329	Chemistry_Top	Nursing_Top	271	282	NA	2	NA	0.709219858156028	NA	NA	NA	NA
7331	Chemistry_Top	Psychology_Top	271	282	20	35	7.38007380073801	12.4113475177305	1.77834008097166	0.833513569987156	3.79417151377514	0
7335	HighSchool_Low	Nursing_Top	1576	758	NA	1	NA	0.131926121372032	NA	NA	NA	NA
7341	Medical Science_Mid	Nursing_Top	559	799	1	12	0.178890876565295	1.50187734668335	8.50825921219822	0.581064482213012	124.582515431425	0
7344	Nursing_Top	Biological Science_Low	3	19	NA	4	NA	21.0526315789474	NA	NA	NA	NA
7345	Nursing_Top	Chemistry_Top	3	19	NA	2	NA	10.5263157894737	NA	NA	NA	NA
7346	Nursing_Top	Medical Science_Mid	3	19	1	12	33.3333333333333	63.1578947368421	3.42857142857143	0.11636669035928	101.017756924449	0
7347	Nursing_Top	Pharmacy_Mid	3	19	NA	2	NA	10.5263157894737	NA	NA	NA	NA
7348	Nursing_Top	Psychology_Top	3	19	1	7	33.3333333333333	36.8421052631579	1.16666666666667	0.0395969988028105	34.3740978423472	0
7352	Pharmacy_Mid	Nursing_Top	62	90	NA	2	NA	2.22222222222222	NA	NA	NA	NA
7357	PLS_Mid	Nursing_Top	649	833	NA	6	NA	0.720288115246098	NA	NA	NA	NA
7360	Psychology_Top	Biological Science_Low	143	256	10	22	6.99300699300699	8.59375	1.25042735042735	0.450402135074611	3.47149455327904	0
7361	Psychology_Top	Chemistry_Top	143	256	20	35	13.986013986014	13.671875	0.973981900452489	0.447486891165032	2.11992968093268	0
7363	Psychology_Top	Nursing_Top	143	256	1	7	0.699300699300699	2.734375	3.99196787148594	0.251128012358046	63.4569092366149	0
7428	Psychology_Top	Statistics_Mid	143	256	8	6	5.59440559440559	2.34375	0.405	0.098130070520712	1.67150598312655	0
7432	Statistics_Mid	Psychology_Top	310	161	8	6	2.58064516129032	3.72670807453416	1.46129032258065	0.355431726786187	6.00781879033662	0
7434	AP1_Mid	Chemistry_Mid	422	93	32	13	7.58293838862559	13.9784946236559	1.98046875	0.802018069513281	4.89048391653676	0
7436	AP1_Mid	Engineering_Top	422	93	8	1	1.8957345971564	1.0752688172043	0.5625	0.0360574057794564	8.7750697300656	0
7437	AP1_Mid	Food Science_Top	422	93	1	1	0.23696682464455	1.0752688172043	4.57608695652174	0.118505738784801	176.705128784313	0
7438	AP1_Mid	Geography-Geology_Low	422	93	27	3	6.39810426540284	3.2258064516129	0.487654320987654	0.098880335214171	2.40499525272492	0
7440	AP2_Mid	Chemistry_Mid	289	60	23	3	7.95847750865052	5	0.608695652173913	0.119891546579179	3.09037966017673	0
7443	AP2_Mid	Food Science_Top	289	60	4	1	1.3840830449827	1.66666666666667	1.20762711864407	0.0662882005521136	22.0003446395872	0
7448	Chemistry_Mid	Food Science_Top	230	221	6	12	2.60869565217391	5.42986425339367	2.14354066985646	0.577734512007873	7.95307621031659	0
7449	Chemistry_Mid	Geography-Geology_Low	230	221	4	4	1.73913043478261	1.80995475113122	1.04147465437788	0.165872457506006	6.53917758270539	0
7453	Computer Science_Mid	Food Science_Top	1093	362	11	6	1.0064043915828	1.65745856353591	1.65781409601634	0.444502957721033	6.18296803027198	0
7459	Engineering_Top	Geography-Geology_Low	182	133	2	NA	1.0989010989011	NA	NA	NA	NA	NA
7461	Food Science_Top	Chemistry_Mid	80	101	6	12	7.5	11.8811881188119	1.66292134831461	0.431214233218709	6.41283890385391	0
7462	Food Science_Top	Computer Science_Mid	80	101	11	6	13.75	5.94059405940594	0.396172248803828	0.10078485834729	1.55730189332059	0
7464	Food Science_Top	Geography-Geology_Low	80	101	1	NA	1.25	NA	NA	NA	NA	NA
7466	Geography-Geology_Low	Chemistry_Mid	324	166	4	4	1.23456790123457	2.40963855421687	1.97530864197531	0.314451060238084	12.4084308321559	0
7468	Geography-Geology_Low	Engineering_Top	324	166	2	NA	0.617283950617284	NA	NA	NA	NA	NA
7469	Geography-Geology_Low	Food Science_Top	324	166	1	NA	0.308641975308642	NA	NA	NA	NA	NA
7470	Geography-Geology_Low	Physics-Maths_Top	324	166	3	NA	0.925925925925926	NA	NA	NA	NA	NA
7476	HighSchool_Low	Food Science_Top	1576	758	9	10	0.571065989847716	1.31926121372032	2.32768865121806	0.709087315693812	7.64099757123415	0
7483	Physics-Maths_Top	Geography-Geology_Low	481	211	3	NA	0.623700623700624	NA	NA	NA	NA	NA
7496	PLS_Top	Optometry_Low	578	478	8	2	1.3840830449827	0.418410041841004	0.29936974789916	0.0388494653796837	2.30691066353964	0
7510	Geography-Geology_Low	Psychology_Mid	324	166	7	9	2.16049382716049	5.42168674698795	2.59599636032757	0.692244790806977	9.73528034061167	0
7519	Psychology_Mid	Geography-Geology_Low	233	248	7	9	3.00429184549356	3.62903225806452	1.21578003586372	0.324943859219008	4.54885068195287	0
7533	Finance-Marketing_Top	Physics-Maths_Mid	297	178	27	8	9.09090909090909	4.49438202247191	0.470588235294118	0.161940255010228	1.3674999288055	0
7545	Physics-Maths_Mid	Finance-Marketing_Top	554	180	27	8	4.87364620938628	4.44444444444444	0.907838070628768	0.314238386271881	2.62275392978211	0
7560	Medical Science_Mid	Psychology_Low	559	799	8	8	1.43112701252236	1.00125156445557	0.696586599241466	0.190716434788826	2.54426363821279	0
7567	Psychology_Low	Medical Science_Mid	318	242	8	8	2.51572327044025	3.30578512396694	1.32478632478632	0.358646929384811	4.89355592518614	0
7597	Finance-Marketing_Top	Medical Science_Top	297	178	23	22	7.74410774410774	12.3595505617978	1.68004459308807	0.747250642661602	3.77724644666873	0
7598	Finance-Marketing_Top	Pharmacy_Top	297	178	8	8	2.69360269360269	4.49438202247191	1.7	0.458081486994323	6.30892118990134	0
7613	Medical Science_Top	Finance-Marketing_Top	663	694	23	22	3.46907993966818	3.1700288184438	0.910973084886128	0.417192456245611	1.98918256781322	0
7618	Pharmacy_Top	Finance-Marketing_Top	73	136	8	8	10.958904109589	5.88235294117647	0.5078125	0.132185277109494	1.95084914746326	0
7621	Pharmacy_Top	Statistics_Top	73	136	10	12	13.6986301369863	8.82352941176471	0.609677419354839	0.188785129082444	1.96893980727078	0
7623	PLS_Mid	Finance-Marketing_Top	649	833	35	51	5.39291217257319	6.12244897959184	1.14409937888199	0.639292461094382	2.04751888754856	0
7632	Statistics_Top	Pharmacy_Top	281	201	10	12	3.55871886120996	5.97014925373134	1.72063492063492	0.556249436422184	5.32240454777074	0
7635	Biological Science_Mid	Population Health_Top	795	966	6	27	0.754716981132076	2.79503105590062	3.78115015974441	1.17492564802847	12.1685117305302	1
7640	HighSchool_Mid	Population Health_Top	1393	954	9	22	0.646087580760948	2.30607966457023	3.62994754411063	1.30278826502621	10.1140910819685	1
7643	Liberal Arts_Mid	Population Health_Top	1287	767	4	13	0.310800310800311	1.69491525423729	5.5301724137931	1.26259926742797	24.2221009589038	1
7646	Medical Science_Low	Population Health_Top	578	789	3	6	0.519031141868512	0.760456273764259	1.46871008939974	0.236478212030315	9.12181003139554	0
7650	PLS_Low	Population Health_Top	734	976	3	18	0.408719346049046	1.84426229508197	4.57828810020877	0.914442005982778	22.9218712519512	0
7651	Population Health_Top	Biological Science_Mid	18	45	6	27	33.3333333333333	60	3	0.664598943934446	13.5420016569989	0
7652	Population Health_Top	Liberal Arts_Mid	18	45	4	13	22.2222222222222	28.8888888888889	1.421875	0.262952549195252	7.68856784926544	0
7653	Population Health_Top	Medical Science_Low	18	45	3	6	16.6666666666667	13.3333333333333	0.769230769230769	0.106020412529161	5.58115142372806	0
7663	Computer Science_Top	Surgery_Low	947	517	4	NA	0.422386483632524	NA	NA	NA	NA	NA
7675	Liberal Arts_Mid	Surgery_Low	1287	767	2	3	0.155400155400155	0.391134289439374	2.5229057591623	0.239746511399425	26.5490973464467	0
7691	Psychology_Top	Surgery_Low	143	256	1	NA	0.699300699300699	NA	NA	NA	NA	NA
7693	Surgery_Low	Computer Science_Top	72	47	4	NA	5.55555555555556	NA	NA	NA	NA	NA
7694	Surgery_Low	Liberal Arts_Mid	72	47	2	3	2.77777777777778	6.38297872340426	2.38636363636364	0.215993409381315	26.3653017065219	0
7696	Surgery_Low	Psychology_Top	72	47	1	NA	1.38888888888889	NA	NA	NA	NA	NA
7717	AP1_Low	Geography-Geology_Top	473	152	9	6	1.90274841437632	3.94736842105263	2.11872146118721	0.533576616359759	8.4130010432628	0
7718	AP1_Low	Law_Low	473	152	2	2	0.422832980972516	1.31578947368421	3.14	0.236437986383659	41.7005750674987	0
7721	AP1_Low	Psychology_Mid	473	152	11	10	2.32558139534884	6.57894736842105	2.95774647887324	0.934745647404907	9.35897830342881	0
7726	Biological Science_Low	Law_Low	974	943	6	9	0.616016427104723	0.95440084835631	1.55460385438972	0.398099697700279	6.07082386157182	0
7734	Chemistry_Low	Law_Low	338	317	4	3	1.18343195266272	0.946372239747634	0.797770700636943	0.110470026553607	5.76118346894682	0
7736	Chemistry_Low	Physics-Maths_Mid	338	317	43	18	12.7218934911243	5.6782334384858	0.413004588939877	0.194477742973053	0.877081294125425	1
7741	Computer Science_Low	Geography-Geology_Top	1126	345	14	6	1.24333925399645	1.73913043478261	1.40581542351454	0.396147207297567	4.9888449762738	0
7742	Computer Science_Low	Law_Low	1126	345	6	4	0.532859680284192	1.15942028985507	2.18963831867058	0.412288616830012	11.6290282362254	0
7749	Finance-Marketing_Low	Geography-Geology_Top	374	102	6	3	1.60427807486631	2.94117647058824	1.85858585858586	0.293999827885065	11.7494674013406	0
7750	Finance-Marketing_Low	Law_Low	374	102	6	2	1.60427807486631	1.96078431372549	1.22666666666667	0.146880340881062	10.2444690833716	0
7756	Geography-Geology_Top	Computer Science_Low	246	207	14	6	5.69105691056911	2.89855072463768	0.494669509594883	0.13743517073336	1.78046072498854	0
7757	Geography-Geology_Top	Finance-Marketing_Low	246	207	6	3	2.4390243902439	1.44927536231884	0.588235294117647	0.0936804113010143	3.69362982549083	0
7768	HighSchool_Low	Law_Low	1576	758	10	9	0.634517766497462	1.18733509234828	1.88170894526035	0.573230045294296	6.17697656244614	0
7772	Law_Low	Biological Science_Low	34	25	6	9	17.6470588235294	36	2.625	0.541256202276608	12.7308009977843	0
7773	Law_Low	Chemistry_Low	34	25	4	3	11.7647058823529	12	1.02272727272727	0.125829679080827	8.31259431018877	0
7774	Law_Low	Computer Science_Low	34	25	6	4	17.6470588235294	16	0.888888888888889	0.143907723014748	5.4904868219557	0
7775	Law_Low	Finance-Marketing_Low	34	25	6	2	17.6470588235294	8	0.405797101449275	0.0439038669863231	3.75072399877513	0
7777	Law_Low	Liberal Arts_Low	34	25	10	7	29.4117647058824	28	0.933333333333333	0.207912446997159	4.18979779081247	0
7778	Law_Low	Physics-Maths_Mid	34	25	2	2	5.88235294117647	8	1.39130434782609	0.0964010989907251	20.0799348611784	0
7779	Law_Low	Psychology_Mid	34	25	4	8	11.7647058823529	32	3.52941176470588	0.607227176497406	20.5141467427348	0
7785	Liberal Arts_Low	Law_Low	1620	764	10	7	0.617283950617284	0.916230366492147	1.4887714663144	0.416409359771869	5.32274413842717	0
7789	Physics-Maths_Mid	Chemistry_Low	554	180	43	18	7.76173285198556	10	1.32041343669251	0.617970791183302	2.82131723484802	0
7793	Physics-Maths_Mid	Law_Low	554	180	2	2	0.36101083032491	1.11111111111111	3.10112359550562	0.233918298503705	41.112506443994	0
7801	Psychology_Mid	Law_Low	233	248	4	8	1.71673819742489	3.2258064516129	1.90833333333333	0.387333463144737	9.40206942499642	0
7937	PLS_Mid	Computer Science_Mid	649	833	47	23	7.24191063174114	2.76110444177671	0.363698450223273	0.186154094856924	0.710575627124813	1
7996	AP1_Mid	Chemistry_Top	422	93	14	5	3.3175355450237	5.37634408602151	1.65584415584416	0.4185540456106	6.55069493939162	0
8022	AP2_Top	Engineering_Low	305	83	9	4	2.95081967213115	4.81927710843374	1.66526019690577	0.342533190541844	8.09583304616979	0
8023	AP2_Top	Finance-Marketing_Mid	305	83	8	2	2.62295081967213	2.40963855421687	0.916666666666667	0.116698915701659	7.2003906182466	0
8024	AP2_Top	Food Science_Low	305	83	3	NA	0.983606557377049	NA	NA	NA	NA	NA
8026	AP2_Top	Medical Science_Low	305	83	4	1	1.31147540983607	1.20481927710843	0.917682926829268	0.0506581487785291	16.6240175470223	0
8035	Engineering_Low	Finance-Marketing_Mid	186	134	11	4	5.91397849462366	2.98507462686567	0.48951048951049	0.105704981249185	2.26688010828863	0
8041	Finance-Marketing_Mid	Engineering_Low	338	133	11	4	3.25443786982249	3.00751879699248	0.921775898520085	0.200171574542851	4.24471261233258	0
8045	Finance-Marketing_Mid	Physics-Maths_Top	338	133	25	8	7.39644970414201	6.01503759398496	0.80128	0.271874183146158	2.36156898374877	0
8051	Food Science_Low	Physics-Maths_Top	126	110	3	NA	2.38095238095238	NA	NA	NA	NA	NA
8074	Physics-Maths_Top	Finance-Marketing_Mid	481	211	25	8	5.1975051975052	3.7914691943128	0.718817733990148	0.246981009837644	2.09205936536736	0
8075	Physics-Maths_Top	Food Science_Low	481	211	3	NA	0.623700623700624	NA	NA	NA	NA	NA
8084	Biological Science_Top	Computer Science_Low	952	981	7	4	0.735294117647059	0.407747196738022	0.552712384851586	0.109574048530514	2.78798661238894	0
8085	Biological Science_Top	Finance-Marketing_Low	952	981	5	3	0.525210084033613	0.305810397553517	0.580981595092025	0.088282706398512	3.8233944971284	0
8088	Biological Science_Top	Psychology_Mid	952	981	24	20	2.52100840336134	2.03873598369011	0.804717308359348	0.365737208679659	1.77058809168171	0
8089	Computer Science_Low	Biological Science_Top	1126	345	7	4	0.621669626998224	1.15942028985507	1.87515710096355	0.370421127576516	9.4924773224975	0
8094	Finance-Marketing_Low	Biological Science_Top	374	102	5	3	1.33689839572193	2.94117647058824	2.23636363636364	0.333499288847868	14.996500686186	0
8116	Psychology_Mid	Biological Science_Top	233	248	24	20	10.3004291845494	8.06451612903226	0.763888888888889	0.337219434721216	1.73040511455192	0
8124	Finance-Marketing_Mid	Liberal Arts_Top	338	133	57	29	16.8639053254438	21.8045112781955	1.37466261808367	0.712266391908774	2.65307662276824	0
8130	Liberal Arts_Top	Finance-Marketing_Mid	1026	877	57	29	5.55555555555556	3.30672748004561	0.581367924528302	0.319159665610948	1.05899554388664	0
8132	PLS_Mid	Finance-Marketing_Mid	649	833	22	8	3.38983050847458	0.960384153661465	0.276363636363636	0.0946211953058553	0.807185528118201	1
8186	AP2_Low	Chemistry_Mid	383	82	11	4	2.87206266318538	4.8780487804878	1.73426573426573	0.372801262383834	8.06777750111688	0
8226	Biological Science_Top	Chinese_Top	952	981	3	3	0.315126050420168	0.305810397553517	0.970347648261759	0.11814401256667	7.96971880361507	0
8233	Chinese_Top	Biological Science_Top	11	7	3	3	27.2727272727273	42.8571428571429	2	0.144431318445078	27.6948243847892	0
8234	Chinese_Top	Computer Science_Top	11	7	4	5	36.3636363636364	71.4285714285714	4.375	0.296415369577647	64.573659008549	0
8235	Chinese_Top	Liberal Arts_Top	11	7	4	4	36.3636363636364	57.1428571428571	2.33333333333333	0.183257556368706	29.7092493882788	0
8236	Chinese_Top	Medical Science_Mid	11	7	1	4	9.09090909090909	57.1428571428571	13.3333333333333	0.472072007781963	376.590382075542	0
8237	Chinese_Top	Physics-Maths_Top	11	7	1	2	9.09090909090909	28.5714285714286	4	0.126383965047598	126.598338594411	0
8238	Chinese_Top	Psychology_Top	11	7	NA	2	NA	28.5714285714286	NA	NA	NA	NA
8239	Chinese_Top	Statistics_Top	11	7	NA	2	NA	28.5714285714286	NA	NA	NA	NA
8241	Computer Science_Top	Chinese_Top	947	517	4	5	0.422386483632524	0.967117988394584	2.30224609375	0.406874061307845	13.0269721769677	0
8248	HighSchool_Mid	Chinese_Top	1393	954	2	4	0.143575017946877	0.419287211740042	2.92842105263158	0.314055932674654	27.3061227930369	0
8257	Liberal Arts_Top	Chinese_Top	1026	877	4	4	0.389863547758285	0.456100342075257	1.17067583046964	0.188797185150031	7.25901659474803	0
8264	Medical Science_Mid	Chinese_Top	559	799	1	4	0.178890876565295	0.500625782227785	2.80754716981132	0.157215712948293	50.1369803494641	0
8271	Physics-Maths_Top	Chinese_Top	481	211	1	2	0.207900207900208	0.947867298578199	4.5933014354067	0.194693120500891	108.36755824874	0
8275	Physics-Maths_Top	Psychology_Top	481	211	8	14	1.66320166320166	6.63507109004739	4.20177664974619	1.31463705255689	13.4295066307575	1
8278	PLS_Mid	Chinese_Top	649	833	2	5	0.308166409861325	0.600240096038415	1.95350241545894	0.225596220990805	16.9159379995086	0
8286	Psychology_Top	Chinese_Top	143	256	NA	2	NA	0.78125	NA	NA	NA	NA
8290	Psychology_Top	Physics-Maths_Top	143	256	8	14	5.59440559440559	5.46875	0.976239669421488	0.301695182514235	3.15896291153806	0
8293	Statistics_Top	Chinese_Top	281	201	NA	2	NA	0.995024875621891	NA	NA	NA	NA
8325	Medical Science_Top	Psychology_Mid	663	694	6	7	0.904977375565611	1.00864553314121	1.11572052401747	0.264484727225589	4.70663202662757	0
8332	Psychology_Mid	Medical Science_Top	233	248	6	7	2.57510729613734	2.82258064516129	1.09889349930844	0.257185869973544	4.6953081946009	0
8453	Food Science_Top	Statistics_Top	80	101	4	5	5	4.95049504950495	0.989583333333333	0.168216622222168	5.82151252756555	0
8457	HighSchool_Top	Engineering_Mid	1112	1087	46	18	4.13669064748201	1.65593376264949	0.390206206531907	0.189076458903988	0.805287366278309	1
8489	Statistics_Top	Food Science_Top	281	201	4	5	1.42348754448399	2.48756218905473	1.76658163265306	0.308832224607676	10.1051976321178	0
8499	HighSchool_Low	Optometry_Mid	1576	758	3	3	0.190355329949239	0.395778364116095	2.08344370860927	0.2537145959935	17.1087424826547	0
8500	HighSchool_Low	PLS_Top	1576	758	4	NA	0.253807106598985	NA	NA	NA	NA	NA
8513	Optometry_Mid	Psychology_Top	69	111	4	10	5.79710144927536	9.00900900900901	1.60891089108911	0.332238597125114	7.79137125506925	0
8518	PLS_Top	Psychology_Top	578	478	24	30	4.1522491349481	6.27615062761506	1.54575892857143	0.749454977362597	3.18814436814699	0
8522	Psychology_Top	Optometry_Mid	143	256	4	10	2.7972027972028	3.90625	1.41260162601626	0.300512259681724	6.64013959343016	0
8524	Biological Science_Top	Medical Science_Low	952	981	17	13	1.78571428571429	1.32517838939857	0.738636363636364	0.283938748259391	1.92148370389917	0
8531	Medical Science_Low	Biological Science_Top	578	789	17	13	2.94117647058824	1.64765525982256	0.552835051546392	0.211803608565686	1.44297161076705	0
8589	Geography-Geology_Low	Liberal Arts_Mid	324	166	48	31	14.8148148148148	18.6746987951807	1.32037037037037	0.687882333367051	2.53441298080515	0
8603	Liberal Arts_Mid	Geography-Geology_Low	1287	767	48	31	3.72960372960373	4.04172099087353	1.08721127717391	0.593519380532398	1.99155815291799	0
8650	Food Science_Low	Liberal Arts_Top	126	110	16	14	12.6984126984127	12.7272727272727	1.00260416666667	0.365660280470351	2.74904103263375	0
8666	Liberal Arts_Top	Food Science_Low	1026	877	16	14	1.55945419103314	1.5963511972634	1.02404403244496	0.39608604673448	2.647571630033	0
8735	Medical Science_Mid	Population Health_Top	559	799	8	29	1.43112701252236	3.62953692115144	2.59399350649351	0.918397695284263	7.32667595561395	0
8740	Pharmacy_Top	Population Health_Top	73	136	8	22	10.958904109589	16.1764705882353	1.56798245614035	0.503503304811057	4.88292521473424	0
8741	Pharmacy_Top	Psychology_Top	73	136	3	26	4.10958904109589	19.1176470588235	5.51515151515151	1.09284615037308	27.8327340263716	1
8744	Population Health_Top	Medical Science_Mid	18	45	8	29	44.4444444444444	64.4444444444444	2.265625	0.525557802283833	9.76687363087199	0
8745	Population Health_Top	Pharmacy_Top	18	45	8	22	44.4444444444444	48.8888888888889	1.19565217391304	0.282501006447372	5.0604567359278	0
8746	Population Health_Top	Psychology_Top	18	45	4	12	22.2222222222222	26.6666666666667	1.27272727272727	0.232865594270822	6.95609291624222	0
8750	Psychology_Top	Pharmacy_Top	143	256	3	26	2.0979020979021	10.15625	5.27536231884058	1.07128976846632	25.9775164611945	1
8751	Psychology_Top	Population Health_Top	143	256	4	12	2.7972027972028	4.6875	1.70901639344262	0.376916393156644	7.74903157858084	0
8807	Biological Science_Top	Chinese_Mid	952	981	3	NA	0.315126050420168	NA	NA	NA	NA	NA
8808	Biological Science_Top	Japanese_Top	952	981	3	3	0.315126050420168	0.305810397553517	0.970347648261759	0.11814401256667	7.96971880361507	0
8809	Biological Science_Top	Law_Mid	952	981	8	6	0.840336134453782	0.611620795107034	0.726153846153846	0.179853258363304	2.93183127780136	0
8812	Chinese_Mid	Biological Science_Top	16	6	3	NA	18.75	NA	NA	NA	NA	NA
8813	Chinese_Mid	Japanese_Top	16	6	3	NA	18.75	NA	NA	NA	NA	NA
8814	Chinese_Mid	Law_Mid	16	6	1	NA	6.25	NA	NA	NA	NA	NA
8815	Chinese_Mid	Liberal Arts_Top	16	6	7	NA	43.75	NA	NA	NA	NA	NA
8816	Chinese_Mid	Medical Science_Mid	16	6	3	NA	18.75	NA	NA	NA	NA	NA
8818	HighSchool_Top	Chinese_Mid	1112	1087	3	NA	0.26978417266187	NA	NA	NA	NA	NA
8819	HighSchool_Top	Japanese_Top	1112	1087	5	3	0.449640287769784	0.275988960441582	0.612730627306273	0.0931485097612475	4.03054029099811	0
8824	Japanese_Top	Biological Science_Top	16	9	3	3	18.75	33.3333333333333	2.16666666666667	0.185713595815875	25.2778716809658	0
8825	Japanese_Top	Chinese_Mid	16	9	3	NA	18.75	NA	NA	NA	NA	NA
8826	Japanese_Top	Law_Mid	16	9	2	NA	12.5	NA	NA	NA	NA	NA
8827	Japanese_Top	Liberal Arts_Top	16	9	8	4	50	44.4444444444444	0.8	0.0927782427652118	6.89816902029077	0
8828	Japanese_Top	Medical Science_Mid	16	9	2	2	12.5	22.2222222222222	2	0.117142443452357	34.1464620517911	0
8829	Law_Mid	Biological Science_Top	37	29	8	6	21.6216216216216	20.6896551724138	0.945652173913043	0.197621131546862	4.52511341791609	0
8830	Law_Mid	Chinese_Mid	37	29	1	NA	2.7027027027027	NA	NA	NA	NA	NA
8831	Law_Mid	Japanese_Top	37	29	2	NA	5.40540540540541	NA	NA	NA	NA	NA
8833	Law_Mid	Medical Science_Mid	37	29	7	7	18.9189189189189	24.1379310344828	1.36363636363636	0.288091843412279	6.45455320847224	0
8835	Liberal Arts_Top	Chinese_Mid	1026	877	7	NA	0.682261208576998	NA	NA	NA	NA	NA
8836	Liberal Arts_Top	Japanese_Top	1026	877	8	4	0.779727095516569	0.456100342075257	0.583046964490263	0.119933977637663	2.83442415149714	0
8840	Medical Science_Mid	Chinese_Mid	559	799	3	NA	0.536672629695885	NA	NA	NA	NA	NA
8841	Medical Science_Mid	Japanese_Top	559	799	2	2	0.35778175313059	0.250312891113892	0.698870765370138	0.0530132513025681	9.21317471930611	0
8842	Medical Science_Mid	Law_Mid	559	799	7	7	1.25223613595707	0.876095118898623	0.696969696969697	0.174681008097294	2.78087906513264	0
8845	PLS_Mid	Chinese_Mid	649	833	1	NA	0.154083204930663	NA	NA	NA	NA	NA
8846	PLS_Mid	Japanese_Top	649	833	1	3	0.154083204930663	0.360144057623049	2.3421686746988	0.119392475577012	45.9472347334134	0
8847	PLS_Mid	Law_Mid	649	833	3	4	0.462249614791988	0.480192076830732	1.03900281463611	0.144704030007752	7.46024038697418	0
8955	Ancient History_Low	Biological Science_Low	35	22	15	13	42.8571428571429	59.0909090909091	1.92592592592593	0.464875425600356	7.97889169418552	0
8956	Ancient History_Low	Chemistry_Low	35	22	2	2	5.71428571428571	9.09090909090909	1.65	0.11353789661359	23.9787778460054	0
8957	Ancient History_Low	Geography-Geology_Low	35	22	5	9	14.2857142857143	40.9090909090909	4.15384615384615	0.780773154215568	22.0991689796991	0
8958	Ancient History_Low	Liberal Arts_Mid	35	22	6	6	17.1428571428571	27.2727272727273	1.8125	0.334722375957842	9.81457018103195	0
8959	Ancient History_Low	Psychology_Low	35	22	4	9	11.4285714285714	40.9090909090909	5.36538461538461	0.917675198905805	31.3698704131164	0
8960	Biological Science_Low	Ancient History_Low	974	943	15	13	1.54004106776181	1.37857900318134	0.893691756272401	0.334434148883114	2.38816806805334	0
8965	Chemistry_Low	Ancient History_Low	338	317	2	2	0.591715976331361	0.630914826498423	1.06666666666667	0.0805909848892226	14.1179286906808	0
8970	Geography-Geology_Low	Ancient History_Low	324	166	5	9	1.54320987654321	5.42168674698795	3.65732484076433	0.851030054220859	15.7174531316852	0
8975	HighSchool_Low	Ancient History_Low	1576	758	17	11	1.07868020304569	1.45118733509235	1.3504212930152	0.49531857611573	3.68174697369467	0
8981	Liberal Arts_Mid	Ancient History_Low	1287	767	6	6	0.466200466200466	0.782268578878748	1.68331143232589	0.378864030038006	7.47903509846206	0
8986	Psychology_Low	Ancient History_Low	318	242	4	9	1.25786163522013	3.71900826446281	3.03218884120172	0.635060915411881	14.477617730175	0
9030	Computer Science_Mid	Optometry_Low	1093	362	6	8	0.548947849954254	2.20994475138122	4.09416195856874	1.01005417971958	16.5953099146079	1
9047	Optometry_Low	Computer Science_Mid	81	107	6	8	7.40740740740741	7.47663551401869	1.01010101010101	0.238020963415575	4.28661423752692	0
9079	AP1_Top	Biological Science_Low	438	130	31	4	7.07762557077625	3.07692307692308	0.416794674859191	0.103501773024688	1.67840410762377	0
9080	AP1_Top	Chemistry_Mid	438	130	35	5	7.99086757990868	3.84615384615385	0.460571428571429	0.130774240953532	1.62207816516176	0
9082	AP1_Top	Engineering_Mid	438	130	86	18	19.634703196347	13.8461538461538	0.6578073089701	0.319058337296267	1.35621109105412	0
9083	AP1_Top	Finance-Marketing_Mid	438	130	18	3	4.10958904109589	2.30769230769231	0.551181102362205	0.108335645590843	2.80425344718576	0
9084	AP1_Top	Food Science_Top	438	130	7	6	1.59817351598174	4.61538461538462	2.97926267281106	0.694366137922795	12.7828901624696	0
9087	AP2_Mid	Biological Science_Low	289	60	46	13	15.916955017301	21.6666666666667	1.46114708603145	0.58994451455535	3.61890102262812	0
9090	AP2_Mid	Engineering_Mid	289	60	27	1	9.34256055363322	1.66666666666667	0.164469554300063	0.0116388608560206	2.3241307397939	0
9091	AP2_Mid	Finance-Marketing_Mid	289	60	27	7	9.34256055363322	11.6666666666667	1.28162124388539	0.402182287518035	4.08410082630675	0
9122	Engineering_Mid	Physics-Maths_Mid	244	79	44	7	18.0327868852459	8.86075949367089	0.441919191919192	0.146226294689451	1.33555030305093	0
9136	Food Science_Top	Physics-Maths_Mid	80	101	3	NA	3.75	NA	NA	NA	NA	NA
9157	Physics-Maths_Mid	Engineering_Mid	554	180	44	7	7.94223826714801	3.88888888888889	0.468996321597478	0.160542870977231	1.37008606070811	0
9159	Physics-Maths_Mid	Food Science_Top	554	180	3	NA	0.541516245487365	NA	NA	NA	NA	NA
9166	Chemistry_Low	Geography-Geology_Mid	338	317	32	30	9.46745562130178	9.46372239747634	0.999564459930314	0.502487034321081	1.98836794048969	0
9170	Geography-Geology_Mid	Chemistry_Low	343	181	32	30	9.32944606413994	16.5745856353591	1.93087748344371	0.956483002593175	3.89791334081415	0
9189	Biological Science_Mid	Food Science_Mid	795	966	34	49	4.27672955974843	5.07246376811594	1.19600359227661	0.664001503117325	2.15424902808661	0
9199	Engineering_Low	Food Science_Mid	186	134	8	15	4.3010752688172	11.1940298507463	2.8046218487395	0.87234795661457	9.01693373015184	0
9200	Engineering_Low	Medical Science_Mid	186	134	14	16	7.52688172043011	11.9402985074627	1.66585956416465	0.618160380501652	4.48926876430803	0
9204	Finance-Marketing_Mid	Food Science_Mid	338	133	3	4	0.887573964497041	3.00751879699248	3.4625322997416	0.475824711868637	25.196526426025	0
9206	Food Science_Mid	Biological Science_Mid	91	130	34	49	37.3626373626374	37.6923076923077	1.01416122004357	0.49020363763825	2.09815452450656	0
9208	Food Science_Mid	Engineering_Low	91	130	8	15	8.79120879120879	11.5384615384615	1.35326086956522	0.413024137072328	4.4339175770149	0
9209	Food Science_Mid	Finance-Marketing_Mid	91	130	3	4	3.2967032967033	3.07692307692308	0.931216931216931	0.126157784224747	6.87365411745222	0
9213	HighSchool_Top	Engineering_Low	1112	1087	11	12	0.989208633093525	1.10395584176633	1.11729386892178	0.379230204648865	3.29178840247193	0
9220	Medical Science_Mid	Engineering_Low	559	799	14	16	2.50447227191413	2.00250312891114	0.795475278233899	0.306648070438127	2.06354117075384	0
9225	PLS_Mid	Engineering_Low	649	833	16	14	2.4653312788906	1.68067226890756	0.676282051282051	0.260982725821337	1.75244323717944	0
9246	AP1_Mid	Statistics_Mid	422	93	36	12	8.53080568720379	12.9032258064516	1.58847736625514	0.636716650723343	3.9629250157638	0
9270	Biological Science_Top	Engineering_Low	952	981	12	7	1.26050420168067	0.713557594291539	0.562970568104038	0.164502251128834	1.92663540089289	0
9275	Engineering_Low	Biological Science_Top	186	134	12	7	6.45161290322581	5.22388059701492	0.799212598425197	0.226475088902032	2.82035777346735	0
9308	Chemistry_Low	Population Health_Low	338	317	8	6	2.36686390532544	1.89274447949527	0.795819935691318	0.195176274617905	3.24490961457072	0
9318	Computer Science_Top	Population Health_Low	947	517	12	3	1.26715945089757	0.580270793036751	0.454766536964981	0.0857662783470687	2.41135102430604	0
9328	Finance-Marketing_Mid	Population Health_Low	338	133	4	2	1.18343195266272	1.50375939849624	1.27480916030534	0.134934857397797	12.043873810956	0
9337	Geography-Geology_Top	Physics-Maths_Low	246	207	10	4	4.0650406504065	1.93236714975845	0.465024630541872	0.0993736143205948	2.17610991095639	0
9338	Geography-Geology_Top	Population Health_Low	246	207	2	1	0.813008130081301	0.483091787439614	0.592233009708738	0.0250477662217735	14.0028429953877	0
9350	HighSchool_Low	Population Health_Low	1576	758	15	17	0.951776649746193	2.24274406332454	2.38749437696806	0.952044428940261	5.98725146304257	0
9360	Liberal Arts_Mid	Population Health_Low	1287	767	9	15	0.699300699300699	1.95567144719687	2.83244680851064	0.950273641620142	8.4425733511496	0
9379	Pharmacy_Low	Physics-Maths_Low	137	149	4	4	2.91970802919708	2.68456375838926	0.917241379310345	0.144677878134909	5.81520657314741	0
9386	Physics-Maths_Low	Geography-Geology_Top	565	160	10	4	1.76991150442478	2.5	1.42307692307692	0.304727536440956	6.64576609205277	0
9389	Physics-Maths_Low	Pharmacy_Low	565	160	4	4	0.707964601769911	2.5	3.59615384615385	0.573617845629228	22.5451885497409	0
9393	PLS_Mid	Chemistry_Low	649	833	20	25	3.08166409861325	3.00120048019208	0.973081683168317	0.444045660668177	2.13241124953874	0
9400	PLS_Mid	Physics-Maths_Low	649	833	13	8	2.00308166409861	0.960384153661465	0.474405594405594	0.147970626633723	1.52098205652954	0
9401	PLS_Mid	Population Health_Low	649	833	8	9	1.2326656394453	1.08043217286915	0.875151699029126	0.248599801911408	3.08081700156182	0
9404	Population Health_Low	Chemistry_Low	45	47	8	6	17.7777777777778	12.7659574468085	0.676829268292683	0.149778096229747	3.05851035597973	0
9405	Population Health_Low	Computer Science_Top	45	47	12	3	26.6666666666667	6.38297872340426	0.1875	0.0321051666509196	1.09503402932789	0
9406	Population Health_Low	Finance-Marketing_Mid	45	47	4	2	8.88888888888889	4.25531914893617	0.455555555555556	0.0457526210456941	4.5359338865038	0
9407	Population Health_Low	Geography-Geology_Top	45	47	2	1	4.44444444444444	2.12765957446809	0.467391304347826	0.0190391580618549	11.4739649027673	0
9408	Population Health_Low	Liberal Arts_Mid	45	47	9	15	20	31.9148936170213	1.875	0.535553160916933	6.56447437259228	0
9412	Population Health_Low	Statistics_Mid	45	47	2	2	4.44444444444444	4.25531914893617	0.955555555555555	0.0686753913887505	13.2956857076268	0
9422	Statistics_Mid	Population Health_Low	310	161	2	2	0.645161290322581	1.24223602484472	1.93710691823899	0.145722235355218	25.7502446592479	0
9446	AP1_Mid	Finance-Marketing_Top	422	93	23	4	5.45023696682464	4.3010752688172	0.779677576941866	0.187096219879398	3.24911494405279	0
9449	AP2_Low	Finance-Marketing_Top	383	82	8	NA	2.088772845953	NA	NA	NA	NA	NA
9504	PLS_Mid	Sports Science_Top	649	833	10	11	1.54083204930663	1.32052821128451	0.855109489051095	0.275328380532993	2.65578229476275	0
9581	Liberal Arts_Top	Surgery_Top	1026	877	2	6	0.194931773879142	0.684150513112885	3.52698048220436	0.429392347331825	28.9702212886376	0
9591	Optometry_Top	Surgery_Top	63	119	1	1	1.58730158730159	0.840336134453782	0.525423728813559	0.0134674337813883	20.4990868551266	0
9602	Psychology_Top	Surgery_Top	143	256	NA	4	NA	1.5625	NA	NA	NA	NA
9604	Surgery_Top	Liberal Arts_Top	56	60	2	6	3.57142857142857	10	3	0.345943701250619	26.0157938053624	0
9606	Surgery_Top	Optometry_Top	56	60	1	1	1.78571428571429	1.66666666666667	0.932203389830508	0.0236676016096849	36.7169928893805	0
9607	Surgery_Top	Psychology_Top	56	60	NA	4	NA	6.66666666666667	NA	NA	NA	NA
9618	Liberal Arts_Low	Optometry_Low	1620	764	10	16	0.617283950617284	2.09424083769634	3.44385026737968	1.21208189083193	9.78490377080934	1
9621	Medical Science_Top	Optometry_Low	663	694	2	1	0.301659125188537	0.144092219020173	0.476911976911977	0.0202977107229355	11.2054525176126	0
9623	Optometry_Low	Liberal Arts_Low	81	107	10	16	12.3456790123457	14.9532710280374	1.24835164835165	0.409260960446189	3.80779499770337	0
[truncated: 1,974 more rows]
