# Supplementary material for: Bourdieu, networks, and movements: Using the concepts of habitus, field and capital to understand a network analysis of gender differences in undergraduate physics
Source: PLoS One. 2019 Sep 12;14(9):e0222357. doi: 10.1371/journal.pone.0222357 (PMC6742474; doi:10.1371/journal.pone.0222357)
Supplement: S8 Table — Spreadsheet of rank changes for male and female students between communities. (CSV) [file pone.0222357.s008.csv]

	Source_Label	Target_Label	gender	n_students	Median_PercentileRank_Change
1	Ancient History	Biological Science	F	60	7.84013605442176
2	Ancient History	Biological Science	M	45	18.5204081632653
3	Ancient History	Chemistry	F	10	-4.78494623655914
4	Ancient History	Computer Science	M	50	5.36259541984732
5	Ancient History	Computer Science	F	30	0
6	Ancient History	Geography-Geology	F	25	-1.45454545454545
7	Ancient History	Geography-Geology	M	25	18.2727272727273
8	Ancient History	Liberal Arts	F	65	20
9	Ancient History	Liberal Arts	M	70	22.6119402985075
10	Ancient History	Medical Science	F	20	-18.7620889748549
11	Ancient History	Medical Science	M	15	-9.8936170212766
12	Ancient History	Physics-Maths	M	20	-10.6043956043956
13	Ancient History	Psychology	F	30	21.6742081447964
14	Ancient History	Psychology	M	15	17.4660633484163
15	Ancient History	Statistics	M	15	-2.5
16	AP1	Ancient History	M	20	-5
17	AP1	Ancient History	F	10	0
18	AP1	AP2	M	700	0
19	AP1	AP2	F	160	0
20	AP1	Biological Science	M	440	7.48299319727891
21	AP1	Biological Science	F	190	5.98639455782313
22	AP1	Chemistry	F	100	0
23	AP1	Chemistry	M	265	-9.46236559139785
24	AP1	Computer Science	M	1075	2.67175572519083
25	AP1	Computer Science	F	265	5.11450381679389
26	AP1	Engineering	M	235	-20.4522613065327
27	AP1	Engineering	F	60	-14.6984924623116
28	AP1	Finance-Marketing	M	240	-2.38670694864048
29	AP1	Finance-Marketing	F	70	0.936555891238672
30	AP1	Food Science	M	50	-4.21052631578948
31	AP1	Food Science	F	20	6.31578947368421
32	AP1	Geography-Geology	M	305	0.909090909090907
33	AP1	Geography-Geology	F	105	13.3636363636364
34	AP1	Law	M	15	-12.3809523809524
35	AP1	Law	F	10	10.7142857142857
36	AP1	Liberal Arts	M	1165	14.7761194029851
37	AP1	Liberal Arts	F	330	20.5970149253731
38	AP1	Medical Science	M	45	-9.80657640232108
39	AP1	Medical Science	F	30	-9.80657640232108
40	AP1	Pharmacy	M	15	6
41	AP1	Pharmacy	F	10	-3
42	AP1	Physics-Maths	M	765	-9.72527472527472
43	AP1	Physics-Maths	F	215	-9.72527472527472
44	AP1	PLS	M	40	0
45	AP1	PLS	F	20	0
46	AP1	Psychology	F	45	7.53393665158371
47	AP1	Psychology	M	100	-3.21266968325792
48	AP1	Sports Science	M	20	-0.384615384615383
49	AP1	Statistics	F	70	8.04347826086957
50	AP1	Statistics	M	235	4.40217391304348
51	AP2	Ancient History	M	15	2.5
52	AP2	Biological Science	M	305	0.204081632653061
53	AP2	Biological Science	F	100	0
54	AP2	Chemistry	M	215	-9.46236559139785
55	AP2	Chemistry	F	60	-5.48387096774194
56	AP2	Chinese	M	10	10
57	AP2	Computer Science	M	840	4.04580152671756
58	AP2	Computer Science	F	175	10
59	AP2	Engineering	M	160	-11.8592964824121
60	AP2	Engineering	F	30	-16.0804020100502
61	AP2	Finance-Marketing	M	145	-0.830815709969788
62	AP2	Finance-Marketing	F	30	-0.468277945619335
63	AP2	Food Science	M	40	-4.73684210526316
64	AP2	Geography-Geology	M	210	-0.818181818181819
65	AP2	Geography-Geology	F	50	8.36363636363636
66	AP2	Law	M	15	-5.23809523809524
67	AP2	Liberal Arts	M	835	19.5522388059701
68	AP2	Liberal Arts	F	190	20.5970149253731
69	AP2	Medical Science	M	40	-8.80077369439071
70	AP2	Medical Science	F	20	-5.24177949709864
71	AP2	Pharmacy	M	10	6
72	AP2	Physics-Maths	M	680	-9.72527472527472
73	AP2	Physics-Maths	F	160	-9.2032967032967
74	AP2	PLS	M	80	0
75	AP2	PLS	F	15	5
76	AP2	Psychology	F	20	-7.28506787330317
77	AP2	Psychology	M	75	-3.21266968325792
78	AP2	Statistics	M	190	4.34782608695652
79	AP2	Statistics	F	45	12.9891304347826
80	Biological Science	Ancient History	F	60	-7.84013605442176
81	Biological Science	Ancient History	M	45	-18.5204081632653
82	Biological Science	Chemistry	M	705	-5.21176212420453
83	Biological Science	Chemistry	F	775	-5.36537195523371
84	Biological Science	Chinese	M	20	1.87074829931973
85	Biological Science	Chinese	F	15	26.984126984127
86	Biological Science	Computer Science	M	1130	4.08370981980579
87	Biological Science	Computer Science	F	770	9.02684738017345
88	Biological Science	Engineering	M	270	-16.2573069428777
89	Biological Science	Engineering	F	265	-6.93774997436161
90	Biological Science	Finance-Marketing	M	340	-1.80087140596419
91	Biological Science	Finance-Marketing	F	250	0.22093429516822
92	Biological Science	Food Science	M	190	-2.6655925528106
93	Biological Science	Food Science	F	310	0.676691729323309
94	Biological Science	Geography-Geology	M	440	0.0235003092145949
95	Biological Science	Geography-Geology	F	405	2.286951144094
96	Biological Science	Japanese	M	20	1.73160173160173
97	Biological Science	Japanese	F	20	-4.143475572047
98	Biological Science	Law	M	40	-9.35374149659864
99	Biological Science	Law	F	55	4.76190476190476
100	Biological Science	Liberal Arts	M	1800	10.1076251396081
101	Biological Science	Liberal Arts	F	1865	12.5850340136055
102	Biological Science	Medical Science	M	1720	-10.7060619218674
103	Biological Science	Medical Science	F	2235	-12.5731917525231
104	Biological Science	Nursing	F	55	-17.9138321995465
105	Biological Science	Nursing	M	10	-43.6507936507936
106	Biological Science	Optometry	M	210	-40.7596371882086
107	Biological Science	Optometry	F	335	-32.7664399092971
108	Biological Science	Pharmacy	M	260	-22.4353741496599
109	Biological Science	Pharmacy	F	365	-14.9863945578231
110	Biological Science	Physics-Maths	M	530	-8.58189429618001
111	Biological Science	Physics-Maths	F	285	-8.93511250654108
112	Biological Science	Population Health	M	85	-16.4807783578548
113	Biological Science	Population Health	F	115	-6.68011390602753
114	Biological Science	Psychology	M	455	0.112352633361037
115	Biological Science	Psychology	F	625	1.46981869670945
116	Biological Science	Sports Science	M	80	5.27210884353742
117	Biological Science	Sports Science	F	100	6.69806384092098
118	Biological Science	Statistics	M	370	0.203342206447796
119	Biological Science	Statistics	F	370	1.65631469979296
120	Biological Science	Surgery	M	200	-36.7157974300831
121	Biological Science	Surgery	F	150	-31.6704459561602
122	Chemical Materials	Engineering	M	15	0.973618090452263
123	Chemical Materials	Food Science	M	10	15.8552631578947
124	Chemistry	Ancient History	F	10	4.78494623655914
125	Chemistry	Biological Science	M	705	5.21176212420453
126	Chemistry	Biological Science	F	775	5.36537195523371
127	Chemistry	Computer Science	M	500	14.7640154313387
128	Chemistry	Computer Science	F	310	18.5463350570467
129	Chemistry	Engineering	F	190	-0.286378127195115
130	Chemistry	Engineering	M	135	-2.05327713838008
131	Chemistry	Finance-Marketing	M	120	4.75993243023746
132	Chemistry	Finance-Marketing	F	65	7.42780105902608
133	Chemistry	Food Science	M	105	-0.707413695529148
134	Chemistry	Food Science	F	190	0.514997170345218
135	Chemistry	Geography-Geology	F	150	12.7497556207234
136	Chemistry	Geography-Geology	M	170	8.4711632453568
137	Chemistry	Law	M	15	-1.34408602150538
138	Chemistry	Law	F	15	-4.76190476190477
139	Chemistry	Liberal Arts	M	690	24.8194511314396
140	Chemistry	Liberal Arts	F	660	26.9539399775317
141	Chemistry	Medical Science	F	550	-9.20529939061167
142	Chemistry	Medical Science	M	360	-10.5041492481438
143	Chemistry	Nursing	F	10	-10.6929510155317
144	Chemistry	Optometry	M	75	-21.6589861751152
145	Chemistry	Optometry	F	110	-21.979006656426
146	Chemistry	Pharmacy	F	200	-5.40860215053764
147	Chemistry	Pharmacy	M	155	-11.9677419354839
148	Chemistry	Physics-Maths	F	140	-2.99982275788727
149	Chemistry	Physics-Maths	M	310	-0.782819331206436
150	Chemistry	Population Health	M	25	3.3633408352088
151	Chemistry	Population Health	F	20	-2.07551887971993
152	Chemistry	Psychology	M	120	4.810733226293
153	Chemistry	Psychology	F	160	11.8680971147764
154	Chemistry	Sports Science	F	25	22.5392886683209
155	Chemistry	Sports Science	M	30	10.9387923904053
156	Chemistry	Statistics	M	175	5.44062646096307
157	Chemistry	Statistics	F	160	9.06965871902758
158	Chinese	Biological Science	M	20	-1.87074829931973
159	Chinese	Biological Science	F	15	-26.984126984127
160	Chinese	Computer Science	M	35	4.58863443596268
161	Chinese	Computer Science	F	15	-2.78625954198473
162	Chinese	Finance-Marketing	M	15	-2.83652232292716
163	Chinese	Liberal Arts	M	40	6.13598673300166
164	Chinese	Liberal Arts	F	15	0
165	Chinese	Physics-Maths	M	15	-9.75274725274725
166	Computer Science	Ancient History	M	50	-5.36259541984732
167	Computer Science	Ancient History	F	30	0
168	Computer Science	Biological Science	M	1130	-4.08370981980579
169	Computer Science	Biological Science	F	770	-9.02684738017345
170	Computer Science	Chemistry	M	500	-14.7640154313387
171	Computer Science	Chemistry	F	310	-18.5463350570467
172	Computer Science	Chinese	M	35	-4.58863443596268
173	Computer Science	Chinese	F	15	2.78625954198473
174	Computer Science	Engineering	M	350	-27.9003797614024
175	Computer Science	Engineering	F	145	-22.1105527638191
176	Computer Science	Finance-Marketing	M	840	-12.2875394940154
177	Computer Science	Finance-Marketing	F	250	-11.621272572127
178	Computer Science	Food Science	M	180	-17.8987545198875
179	Computer Science	Food Science	F	125	-20.482121333869
180	Computer Science	Geography-Geology	M	585	0
181	Computer Science	Geography-Geology	F	250	-1.25746009715476
182	Computer Science	Japanese	M	50	-11.7210270645385
183	Computer Science	Japanese	F	20	-12.6578764746704
184	Computer Science	Law	M	60	-17.549981824791
185	Computer Science	Law	F	40	-5.47800799709197
186	Computer Science	Liberal Arts	M	2840	6.14788652159052
187	Computer Science	Liberal Arts	F	1110	4.1716987581178
188	Computer Science	Medical Science	M	490	-31.2333338255053
189	Computer Science	Medical Science	F	460	-35.6844389977409
190	Computer Science	Optometry	M	60	-52.639040348964
191	Computer Science	Optometry	F	65	-46.031746031746
192	Computer Science	Pharmacy	M	100	-40.0610687022901
193	Computer Science	Pharmacy	F	115	-28.0839694656488
194	Computer Science	Physics-Maths	M	1305	-13.7710762519923
195	Computer Science	Physics-Maths	F	410	-17.6637865950843
196	Computer Science	Population Health	M	35	-39.3023255813954
197	Computer Science	Population Health	F	25	-19.8863838096929
198	Computer Science	Psychology	M	420	-10.482539463231
199	Computer Science	Psychology	F	265	-8.04324548374839
200	Computer Science	Sports Science	M	85	-6.97886083382267
201	Computer Science	Sports Science	F	40	-11.1641221374046
202	Computer Science	Statistics	M	780	-2.06106870229008
203	Computer Science	Statistics	F	365	-5.32193826750747
204	Engineering	Biological Science	M	270	16.2573069428777
205	Engineering	Biological Science	F	265	6.93774997436161
206	Engineering	Chemical Materials	M	15	-0.973618090452263
207	Engineering	Chemistry	F	190	0.286378127195115
208	Engineering	Chemistry	M	135	2.05327713838008
209	Engineering	Computer Science	M	350	27.9003797614024
210	Engineering	Computer Science	F	145	22.1105527638191
211	Engineering	Finance-Marketing	M	75	10.3967723815452
212	Engineering	Finance-Marketing	F	35	2.24005222487058
213	Engineering	Food Science	M	105	3.67892092039145
214	Engineering	Food Science	F	145	-5.79476329013488
215	Engineering	Geography-Geology	F	35	24.0735495660119
216	Engineering	Geography-Geology	M	65	17.9798994974874
217	Engineering	Liberal Arts	M	440	35.0690017250431
218	Engineering	Liberal Arts	F	270	29.897622440561
219	Engineering	Medical Science	M	175	-6.18955512572535
220	Engineering	Medical Science	F	210	-5.53541401397706
221	Engineering	Physics-Maths	M	300	5.18664752333094
222	Engineering	Physics-Maths	F	110	2.70997846374731
223	Engineering	Psychology	F	25	15.7643420723527
224	Engineering	Psychology	M	30	5.0887923781805
225	Engineering	Statistics	F	55	21.110989731265
226	Engineering	Statistics	M	95	20.693139611099
227	Finance-Marketing	Biological Science	M	340	1.80087140596419
228	Finance-Marketing	Biological Science	F	250	-0.22093429516822
229	Finance-Marketing	Chemistry	M	120	-4.75993243023746
230	Finance-Marketing	Chemistry	F	65	-7.42780105902608
231	Finance-Marketing	Chinese	M	15	2.83652232292716
232	Finance-Marketing	Computer Science	M	840	12.2875394940154
233	Finance-Marketing	Computer Science	F	250	11.621272572127
234	Finance-Marketing	Engineering	M	75	-10.3967723815452
235	Finance-Marketing	Engineering	F	35	-2.24005222487058
236	Finance-Marketing	Food Science	M	75	0.750516775321991
237	Finance-Marketing	Food Science	F	35	1.33248529177931
238	Finance-Marketing	Geography-Geology	M	160	2.8871189233727
239	Finance-Marketing	Geography-Geology	F	60	5.54133479813239
240	Finance-Marketing	Japanese	M	20	1.22219170557539
241	Finance-Marketing	Law	M	30	-10.3438354193641
242	Finance-Marketing	Law	F	25	-6.8479355488419
243	Finance-Marketing	Liberal Arts	M	870	23.110655183298
244	Finance-Marketing	Liberal Arts	F	335	16.8947558281102
245	Finance-Marketing	Medical Science	M	170	-15.6699410379426
246	Finance-Marketing	Medical Science	F	170	-25.290281486849
247	Finance-Marketing	Optometry	M	15	-37.5581451110152
248	Finance-Marketing	Optometry	F	20	-42.8571428571429
249	Finance-Marketing	Pharmacy	M	45	-14.1767371601208
250	Finance-Marketing	Pharmacy	F	30	-24.8519637462236
251	Finance-Marketing	Physics-Maths	M	315	-2.44430795790312
252	Finance-Marketing	Physics-Maths	F	85	-6.59672653630358
253	Finance-Marketing	Population Health	M	15	-16.4898475374131
254	Finance-Marketing	Psychology	M	130	0.150373884157428
255	Finance-Marketing	Psychology	F	105	0.150373884157428
256	Finance-Marketing	Sports Science	M	25	0.720427608645132
257	Finance-Marketing	Sports Science	F	15	5.5455496165466
258	Finance-Marketing	Statistics	M	280	3.05480756600552
259	Finance-Marketing	Statistics	F	125	0.241363457244188
260	Food Science	Biological Science	M	190	2.6655925528106
261	Food Science	Biological Science	F	310	-0.676691729323309
262	Food Science	Chemical Materials	M	10	-15.8552631578947
263	Food Science	Chemistry	M	105	0.707413695529148
264	Food Science	Chemistry	F	190	-0.514997170345218
265	Food Science	Computer Science	M	180	17.8987545198875
266	Food Science	Computer Science	F	125	20.482121333869
267	Food Science	Engineering	M	105	-3.67892092039145
268	Food Science	Engineering	F	145	5.79476329013488
269	Food Science	Finance-Marketing	M	75	-0.750516775321991
270	Food Science	Finance-Marketing	F	35	-1.33248529177931
271	Food Science	Geography-Geology	M	40	-4.53588516746412
272	Food Science	Geography-Geology	F	55	2.69856459330144
273	Food Science	Liberal Arts	M	240	24.8075412411626
274	Food Science	Liberal Arts	F	300	21.0526315789474
275	Food Science	Medical Science	M	145	-14.0506973429706
276	Food Science	Medical Science	F	270	-18.0484577013132
277	Food Science	Optometry	M	15	-3.00751879699248
278	Food Science	Optometry	F	35	-37.7443609022556
279	Food Science	Pharmacy	M	20	-2.8421052631579
280	Food Science	Pharmacy	F	25	-12.6842105263158
281	Food Science	Physics-Maths	M	70	0
282	Food Science	Physics-Maths	F	30	4.41584731058415
283	Food Science	Population Health	F	30	-12.1664626682987
284	Food Science	Population Health	M	10	-23.1578947368421
285	Food Science	Psychology	F	60	4.31055013098357
286	Food Science	Psychology	M	35	-3.16742081447964
287	Food Science	Sports Science	M	15	7.53036437246963
288	Food Science	Sports Science	F	25	-2.13562753036437
289	Food Science	Statistics	M	50	3.68421052631579
290	Food Science	Statistics	F	55	18.466819221968
291	Geography-Geology	Ancient History	F	25	1.45454545454545
292	Geography-Geology	Ancient History	M	25	-18.2727272727273
293	Geography-Geology	Biological Science	M	440	-0.0235003092145949
294	Geography-Geology	Biological Science	F	405	-2.286951144094
295	Geography-Geology	Chemistry	F	150	-12.7497556207234
296	Geography-Geology	Chemistry	M	170	-8.4711632453568
297	Geography-Geology	Computer Science	M	585	0
298	Geography-Geology	Computer Science	F	250	1.25746009715476
299	Geography-Geology	Engineering	F	35	-24.0735495660119
300	Geography-Geology	Engineering	M	65	-17.9798994974874
301	Geography-Geology	Finance-Marketing	M	160	-2.8871189233727
302	Geography-Geology	Finance-Marketing	F	60	-5.54133479813239
303	Geography-Geology	Food Science	M	40	4.53588516746412
304	Geography-Geology	Food Science	F	55	-2.69856459330144
305	Geography-Geology	Law	M	25	-2.14718614718615
306	Geography-Geology	Law	F	15	-2.64935064935065
307	Geography-Geology	Liberal Arts	M	825	8.60244233378562
308	Geography-Geology	Liberal Arts	F	490	6.58344640434193
309	Geography-Geology	Medical Science	M	105	-18.174081237911
310	Geography-Geology	Medical Science	F	190	-30.715667311412
311	Geography-Geology	Optometry	F	20	-36.1212121212121
312	Geography-Geology	Pharmacy	F	40	-12.9545454545455
313	Geography-Geology	Pharmacy	M	25	-26.1818181818182
314	Geography-Geology	Physics-Maths	F	125	-11.2032967032967
315	Geography-Geology	Physics-Maths	M	330	-11.9135864135864
316	Geography-Geology	Population Health	M	15	-4.20295983086682
317	Geography-Geology	Population Health	F	25	-3.8646934460888
318	Geography-Geology	Psychology	M	145	0.0888523241464418
319	Geography-Geology	Psychology	F	145	-4.83422459893048
320	Geography-Geology	Sports Science	M	25	7.32867132867133
321	Geography-Geology	Sports Science	F	30	-5.86013986013986
322	Geography-Geology	Statistics	M	215	0.179841897233202
323	Geography-Geology	Statistics	F	125	-1.37154150197628
324	HighSchool	Ancient History	F	65	-7.14285714285714
325	HighSchool	Ancient History	M	55	-17.1428571428571
326	HighSchool	AP1	F	295	-10
327	HighSchool	AP1	M	1085	-1.42857142857143
328	HighSchool	AP2	M	765	-7.14285714285714
329	HighSchool	AP2	F	160	-7.14285714285714
330	HighSchool	Biological Science	M	2260	1.83673469387756
331	HighSchool	Biological Science	F	2350	3.8095238095238
332	HighSchool	Chemical Materials	M	10	-30
333	HighSchool	Chemistry	M	680	-14.1628264208909
334	HighSchool	Chemistry	F	620	-11.5360983102919
335	HighSchool	Chinese	M	35	9.12698412698413
336	HighSchool	Chinese	F	15	26.3492063492063
337	HighSchool	Computer Science	F	895	8.57142857142857
338	HighSchool	Computer Science	M	2415	2.35550708833152
339	HighSchool	Engineering	F	240	-18.6145010768126
340	HighSchool	Engineering	M	475	-10.5743000717875
341	HighSchool	Finance-Marketing	M	795	-9.7367285282693
342	HighSchool	Finance-Marketing	F	325	0
343	HighSchool	Food Science	M	230	-5.11278195488721
344	HighSchool	Food Science	F	245	-2.03007518796992
345	HighSchool	Geography-Geology	F	405	2.54545454545455
346	HighSchool	Geography-Geology	M	690	-2.8051948051948
347	HighSchool	Japanese	M	40	-3.80952380952382
348	HighSchool	Japanese	F	25	-11.4718614718615
349	HighSchool	Law	M	75	-6.66666666666667
350	HighSchool	Law	F	70	1.9047619047619
351	HighSchool	Liberal Arts	F	1815	15.0959488272921
352	HighSchool	Liberal Arts	M	2970	14.8827292110874
353	HighSchool	Medical Science	M	1565	-6.67035092567007
354	HighSchool	Medical Science	F	1930	-9.54959933683338
355	HighSchool	Nursing	F	55	-13.5449735449735
356	HighSchool	Nursing	M	15	-30.3703703703704
357	HighSchool	Optometry	F	295	-25.7142857142857
358	HighSchool	Optometry	M	190	-31.4285714285714
359	HighSchool	Pharmacy	F	320	-14.7142857142857
360	HighSchool	Pharmacy	M	210	-19.0714285714286
361	HighSchool	Physics-Maths	F	375	-11.0989010989011
362	HighSchool	Physics-Maths	M	1190	-16.2637362637363
363	HighSchool	PLS	M	1630	0
364	HighSchool	PLS	F	1910	-4.28571428571429
365	HighSchool	Population Health	M	65	-10.2990033222591
366	HighSchool	Population Health	F	90	-4.58471760797342
367	HighSchool	Psychology	F	615	3.87847446670978
368	HighSchool	Psychology	M	570	-7.84744667097608
369	HighSchool	Sports Science	M	115	1.37362637362637
370	HighSchool	Sports Science	F	90	-0.384615384615378
371	HighSchool	Statistics	M	715	0.0621118012422315
372	HighSchool	Statistics	F	380	1.42857142857143
373	HighSchool	Surgery	M	185	-27.7777777777778
374	HighSchool	Surgery	F	135	-22.2222222222222
375	Japanese	Biological Science	M	20	-1.73160173160173
376	Japanese	Biological Science	F	20	4.143475572047
377	Japanese	Computer Science	M	50	11.7210270645385
378	Japanese	Computer Science	F	20	12.6578764746704
379	Japanese	Finance-Marketing	M	20	-1.22219170557539
380	Japanese	Liberal Arts	M	50	13.8625056535504
381	Japanese	Liberal Arts	F	30	21.8227046585256
382	Japanese	Medical Science	M	10	-32.6885880077369
383	Japanese	Physics-Maths	M	15	-5.78588078588079
384	Japanese	Psychology	F	10	-2.57781434252022
385	Japanese	Statistics	M	15	5.94532279314888
386	Law	Biological Science	M	40	9.35374149659864
387	Law	Biological Science	F	55	-4.76190476190476
388	Law	Chemistry	M	15	1.34408602150538
389	Law	Chemistry	F	15	4.76190476190477
390	Law	Computer Science	M	60	17.549981824791
391	Law	Computer Science	F	40	5.47800799709197
392	Law	Finance-Marketing	M	30	10.3438354193641
393	Law	Finance-Marketing	F	25	6.8479355488419
394	Law	Geography-Geology	M	25	2.14718614718615
395	Law	Geography-Geology	F	15	2.64935064935065
396	Law	Liberal Arts	M	80	31.3077469793888
397	Law	Liberal Arts	F	65	9.06183368869937
398	Law	Medical Science	F	40	-15.0594086764299
399	Law	Medical Science	M	25	3.38491295938105
400	Law	Physics-Maths	M	25	5.58608058608059
401	Law	Physics-Maths	F	10	-36.9047619047619
402	Law	Psychology	M	30	-1.76686059039
403	Law	Psychology	F	45	3.18896789485024
404	Law	Statistics	M	20	23.7577639751553
405	Law	Statistics	F	20	4.71014492753624
406	Liberal Arts	Ancient History	F	65	-20
407	Liberal Arts	Ancient History	M	70	-22.6119402985075
408	Liberal Arts	Biological Science	M	1800	-10.1076251396081
409	Liberal Arts	Biological Science	F	1865	-12.5850340136055
410	Liberal Arts	Chemistry	M	690	-24.8194511314396
411	Liberal Arts	Chemistry	F	660	-26.9539399775317
412	Liberal Arts	Chinese	M	40	-6.13598673300166
413	Liberal Arts	Chinese	F	15	0
414	Liberal Arts	Computer Science	M	2840	-6.14788652159052
415	Liberal Arts	Computer Science	F	1110	-4.1716987581178
416	Liberal Arts	Engineering	M	440	-35.0690017250431
417	Liberal Arts	Engineering	F	270	-29.897622440561
418	Liberal Arts	Finance-Marketing	M	870	-23.110655183298
419	Liberal Arts	Finance-Marketing	F	335	-16.8947558281102
420	Liberal Arts	Food Science	M	240	-24.8075412411626
421	Liberal Arts	Food Science	F	300	-21.0526315789474
422	Liberal Arts	Geography-Geology	M	825	-8.60244233378562
423	Liberal Arts	Geography-Geology	F	490	-6.58344640434193
424	Liberal Arts	Japanese	M	50	-13.8625056535504
425	Liberal Arts	Japanese	F	30	-21.8227046585256
426	Liberal Arts	Law	M	80	-31.3077469793888
427	Liberal Arts	Law	F	65	-9.06183368869937
428	Liberal Arts	Medical Science	M	935	-34.9432720344121
429	Liberal Arts	Medical Science	F	1295	-36.5556165016311
430	Liberal Arts	Nursing	F	35	-39.9115533443892
431	Liberal Arts	Optometry	M	120	-45.5875384979863
432	Liberal Arts	Optometry	F	180	-49.6860933428098
433	Liberal Arts	Pharmacy	F	265	-33.3283582089552
434	Liberal Arts	Pharmacy	M	200	-40.6940298507463
435	Liberal Arts	Physics-Maths	M	1255	-28.2680006560604
436	Liberal Arts	Physics-Maths	F	435	-27.1978021978022
437	Liberal Arts	Population Health	M	70	-29.9201666088164
438	Liberal Arts	Population Health	F	105	-22.9434224227699
439	Liberal Arts	Psychology	F	665	-9.55629094347267
440	Liberal Arts	Psychology	M	625	-16.7116904166948
441	Liberal Arts	Sports Science	M	120	-7.54879448909299
442	Liberal Arts	Sports Science	F	105	-13.447187141217
443	Liberal Arts	Statistics	M	810	-15.2538935756003
444	Liberal Arts	Statistics	F	505	-15.2255029201817
445	Liberal Arts	Surgery	M	10	-42.5925925925926
446	Liberal Arts	Surgery	F	15	-30.6384742951907
447	Medical Science	Ancient History	F	20	18.7620889748549
448	Medical Science	Ancient History	M	15	9.8936170212766
449	Medical Science	Biological Science	M	1720	10.7060619218674
450	Medical Science	Biological Science	F	2235	12.5731917525231
451	Medical Science	Chemistry	F	550	9.20529939061167
452	Medical Science	Chemistry	M	360	10.5041492481438
453	Medical Science	Computer Science	M	490	31.2333338255053
454	Medical Science	Computer Science	F	460	35.6844389977409
455	Medical Science	Engineering	M	175	6.18955512572535
456	Medical Science	Engineering	F	210	5.53541401397706
457	Medical Science	Finance-Marketing	M	170	15.6699410379426
458	Medical Science	Finance-Marketing	F	170	25.290281486849
459	Medical Science	Food Science	M	145	14.0506973429706
460	Medical Science	Food Science	F	270	18.0484577013132
461	Medical Science	Geography-Geology	M	105	18.174081237911
462	Medical Science	Geography-Geology	F	190	30.715667311412
463	Medical Science	Japanese	M	10	32.6885880077369
464	Medical Science	Law	F	40	15.0594086764299
465	Medical Science	Law	M	25	-3.38491295938105
466	Medical Science	Liberal Arts	M	935	34.9432720344121
467	Medical Science	Liberal Arts	F	1295	36.5556165016311
468	Medical Science	Nursing	F	60	1.3826205315567
469	Medical Science	Nursing	M	15	-13.7832222938606
470	Medical Science	Optometry	M	210	-17.8840072457094
471	Medical Science	Optometry	F	335	-17.2699640784747
472	Medical Science	Pharmacy	F	355	1.48355899419729
473	Medical Science	Pharmacy	M	245	-2.86847195357834
474	Medical Science	Physics-Maths	F	130	14.5274937828129
475	Medical Science	Physics-Maths	M	165	8.1997789444598
476	Medical Science	Population Health	M	80	-3.82798794476182
477	Medical Science	Population Health	F	110	10.0467815212991
478	Medical Science	Psychology	M	300	16.4173748654349
479	Medical Science	Psychology	F	475	22.8782481598502
480	Medical Science	Sports Science	M	55	27.0160690373456
481	Medical Science	Sports Science	F	85	20.7744383276298
482	Medical Science	Statistics	M	185	10.7350096711799
483	Medical Science	Statistics	F	225	24.496467916912
484	Medical Science	Surgery	M	200	-37.037037037037
485	Medical Science	Surgery	F	150	-31.6480406905939
486	Nursing	Biological Science	F	55	17.9138321995465
487	Nursing	Biological Science	M	10	43.6507936507936
488	Nursing	Chemistry	F	10	10.6929510155317
489	Nursing	Liberal Arts	F	35	39.9115533443892
490	Nursing	Medical Science	F	60	-1.3826205315567
491	Nursing	Medical Science	M	15	13.7832222938606
492	Nursing	Pharmacy	F	40	6.07407407407408
493	Nursing	Psychology	F	35	23.9986592927769
494	Optometry	Biological Science	M	210	40.7596371882086
495	Optometry	Biological Science	F	335	32.7664399092971
496	Optometry	Chemistry	M	75	21.6589861751152
497	Optometry	Chemistry	F	110	21.979006656426
498	Optometry	Computer Science	M	60	52.639040348964
499	Optometry	Computer Science	F	65	46.031746031746
500	Optometry	Finance-Marketing	M	15	37.5581451110152
501	Optometry	Finance-Marketing	F	20	42.8571428571429
502	Optometry	Food Science	M	15	3.00751879699248
503	Optometry	Food Science	F	35	37.7443609022556
504	Optometry	Geography-Geology	F	20	36.1212121212121
505	Optometry	Liberal Arts	M	120	45.5875384979863
506	Optometry	Liberal Arts	F	180	49.6860933428098
507	Optometry	Medical Science	M	210	17.8840072457094
508	Optometry	Medical Science	F	335	17.2699640784747
509	Optometry	Pharmacy	M	85	11.2380952380952
510	Optometry	Pharmacy	F	120	16.5238095238095
511	Optometry	Population Health	F	25	24.9169435215947
512	Optometry	Population Health	M	15	15.0978220745663
513	Optometry	Psychology	F	50	35.4162177691589
514	Optometry	Psychology	M	35	27.3360626301803
515	Optometry	Sports Science	F	15	38.7362637362637
516	Optometry	Statistics	M	15	34.8775017253278
517	Optometry	Statistics	F	20	42.8657694962043
518	Pharmacy	Biological Science	M	260	22.4353741496599
519	Pharmacy	Biological Science	F	365	14.9863945578231
520	Pharmacy	Chemistry	F	200	5.40860215053764
521	Pharmacy	Chemistry	M	155	11.9677419354839
522	Pharmacy	Computer Science	M	100	40.0610687022901
523	Pharmacy	Computer Science	F	115	28.0839694656488
524	Pharmacy	Finance-Marketing	M	45	14.1767371601208
525	Pharmacy	Finance-Marketing	F	30	24.8519637462236
526	Pharmacy	Food Science	M	20	2.8421052631579
527	Pharmacy	Food Science	F	25	12.6842105263158
528	Pharmacy	Geography-Geology	F	40	12.9545454545455
529	Pharmacy	Geography-Geology	M	25	26.1818181818182
530	Pharmacy	Liberal Arts	F	265	33.3283582089552
531	Pharmacy	Liberal Arts	M	200	40.6940298507463
532	Pharmacy	Medical Science	F	355	-1.48355899419729
533	Pharmacy	Medical Science	M	245	2.86847195357834
534	Pharmacy	Nursing	F	40	-6.07407407407408
535	Pharmacy	Optometry	M	85	-11.2380952380952
536	Pharmacy	Optometry	F	120	-16.5238095238095
537	Pharmacy	Physics-Maths	M	30	-3.28571428571428
538	Pharmacy	Physics-Maths	F	25	16.4285714285714
539	Pharmacy	Population Health	M	60	2.54651162790698
540	Pharmacy	Population Health	F	65	-6.26744186046512
541	Pharmacy	Psychology	M	45	17.8574660633484
542	Pharmacy	Psychology	F	95	12.2352941176471
543	Pharmacy	Sports Science	F	15	10.5384615384615
544	Pharmacy	Statistics	M	55	14.7608695652174
545	Pharmacy	Statistics	F	60	29.1847826086956
546	Physics-Maths	Ancient History	M	20	10.6043956043956
547	Physics-Maths	Biological Science	M	530	8.58189429618001
548	Physics-Maths	Biological Science	F	285	8.93511250654108
549	Physics-Maths	Chemistry	F	140	2.99982275788727
550	Physics-Maths	Chemistry	M	310	0.782819331206436
551	Physics-Maths	Chinese	M	15	9.75274725274725
552	Physics-Maths	Computer Science	M	1305	13.7710762519923
553	Physics-Maths	Computer Science	F	410	17.6637865950843
554	Physics-Maths	Engineering	M	300	-5.18664752333094
555	Physics-Maths	Engineering	F	110	-2.70997846374731
556	Physics-Maths	Finance-Marketing	M	315	2.44430795790312
557	Physics-Maths	Finance-Marketing	F	85	6.59672653630358
558	Physics-Maths	Food Science	M	70	0
559	Physics-Maths	Food Science	F	30	-4.41584731058415
560	Physics-Maths	Geography-Geology	F	125	11.2032967032967
561	Physics-Maths	Geography-Geology	M	330	11.9135864135864
562	Physics-Maths	Japanese	M	15	5.78588078588079
563	Physics-Maths	Law	M	25	-5.58608058608059
564	Physics-Maths	Law	F	10	36.9047619047619
565	Physics-Maths	Liberal Arts	M	1255	28.2680006560604
566	Physics-Maths	Liberal Arts	F	435	27.1978021978022
567	Physics-Maths	Medical Science	F	130	-14.5274937828129
568	Physics-Maths	Medical Science	M	165	-8.1997789444598
569	Physics-Maths	Pharmacy	M	30	3.28571428571428
570	Physics-Maths	Pharmacy	F	25	-16.4285714285714
571	Physics-Maths	Psychology	F	70	12.7504848093083
572	Physics-Maths	Psychology	M	135	3.00581771170007
573	Physics-Maths	Sports Science	M	20	22.8021978021978
574	Physics-Maths	Statistics	F	190	9.2032967032967
575	Physics-Maths	Statistics	M	480	9.04503105590063
576	PLS	Ancient History	F	20	25
577	PLS	AP1	M	40	0
578	PLS	AP1	F	20	0
579	PLS	AP2	M	80	0
580	PLS	AP2	F	15	-5
581	PLS	Biological Science	M	1710	0.204081632653061
582	PLS	Biological Science	F	2200	7.41496598639455
583	PLS	Chemistry	F	540	-4.89247311827956
584	PLS	Chemistry	M	355	-9.46236559139785
585	PLS	Chinese	M	15	28.8888888888889
586	PLS	Computer Science	M	640	9.08396946564886
587	PLS	Computer Science	F	485	19.9618320610687
588	PLS	Engineering	F	230	-8.46733668341709
589	PLS	Engineering	M	210	-18.1407035175879
590	PLS	Finance-Marketing	M	215	-4.86404833836858
591	PLS	Finance-Marketing	F	180	14.5619335347432
592	PLS	Food Science	M	160	-5.26315789473684
593	PLS	Food Science	F	280	3.68421052631579
594	PLS	Geography-Geology	M	155	-0.545454545454547
595	PLS	Geography-Geology	F	175	18.3636363636364
596	PLS	Japanese	M	10	21.6666666666667
597	PLS	Law	F	40	25.2380952380952
598	PLS	Law	M	25	-4.28571428571429
599	PLS	Liberal Arts	M	1100	18.0597014925373
600	PLS	Liberal Arts	F	1275	25.0746268656716
601	PLS	Medical Science	M	1555	-6.13152804642166
602	PLS	Medical Science	F	2050	-3.67504835589942
603	PLS	Nursing	F	55	-11.1111111111111
604	PLS	Optometry	M	200	-30.3174603174603
605	PLS	Optometry	F	325	-20.952380952381
606	PLS	Pharmacy	F	305	-8
607	PLS	Pharmacy	M	195	-17.5
608	PLS	Physics-Maths	M	220	-11.7582417582418
609	PLS	Physics-Maths	F	135	-9.28571428571429
610	PLS	Population Health	M	45	-5.58139534883721
611	PLS	Population Health	F	80	10.4651162790698
612	PLS	Psychology	M	285	2.21719457013575
613	PLS	Psychology	F	420	20
614	PLS	Sports Science	F	65	14.6153846153846
615	PLS	Sports Science	M	50	12.3076923076923
616	PLS	Statistics	M	210	-1.30434782608696
617	PLS	Statistics	F	225	10.7608695652174
618	PLS	Surgery	M	200	-29.2592592592593
619	PLS	Surgery	F	150	-22.962962962963
620	Population Health	Biological Science	M	85	16.4807783578548
621	Population Health	Biological Science	F	115	6.68011390602753
622	Population Health	Chemistry	M	25	-3.3633408352088
623	Population Health	Chemistry	F	20	2.07551887971993
624	Population Health	Computer Science	M	35	39.3023255813954
625	Population Health	Computer Science	F	25	19.8863838096929
626	Population Health	Finance-Marketing	M	15	16.4898475374131
627	Population Health	Food Science	F	30	12.1664626682987
628	Population Health	Food Science	M	10	23.1578947368421
629	Population Health	Geography-Geology	M	15	4.20295983086682
630	Population Health	Geography-Geology	F	25	3.8646934460888
631	Population Health	Liberal Arts	M	70	29.9201666088164
632	Population Health	Liberal Arts	F	105	22.9434224227699
633	Population Health	Medical Science	M	80	3.82798794476182
634	Population Health	Medical Science	F	110	-10.0467815212991
635	Population Health	Optometry	F	25	-24.9169435215947
636	Population Health	Optometry	M	15	-15.0978220745663
637	Population Health	Pharmacy	M	60	-2.54651162790698
638	Population Health	Pharmacy	F	65	6.26744186046512
639	Population Health	Psychology	F	40	12.7959591707882
640	Population Health	Psychology	M	25	12.9011890981795
641	Population Health	Sports Science	F	20	13.5509838998211
642	Population Health	Sports Science	M	15	13.3273703041145
643	Population Health	Statistics	M	15	2.43933265925177
644	Population Health	Statistics	F	15	4.65116279069767
645	Psychology	Ancient History	F	30	-21.6742081447964
646	Psychology	Ancient History	M	15	-17.4660633484163
647	Psychology	Biological Science	M	455	-0.112352633361037
648	Psychology	Biological Science	F	625	-1.46981869670945
649	Psychology	Chemistry	M	120	-4.810733226293
650	Psychology	Chemistry	F	160	-11.8680971147764
651	Psychology	Computer Science	M	420	10.482539463231
652	Psychology	Computer Science	F	265	8.04324548374839
653	Psychology	Engineering	F	25	-15.7643420723527
654	Psychology	Engineering	M	30	-5.0887923781805
655	Psychology	Finance-Marketing	M	130	-0.150373884157428
656	Psychology	Finance-Marketing	F	105	-0.150373884157428
657	Psychology	Food Science	F	60	-4.31055013098357
658	Psychology	Food Science	M	35	3.16742081447964
659	Psychology	Geography-Geology	M	145	-0.0888523241464418
660	Psychology	Geography-Geology	F	145	4.83422459893048
661	Psychology	Japanese	F	10	2.57781434252022
662	Psychology	Law	M	30	1.76686059039
663	Psychology	Law	F	45	-3.18896789485024
664	Psychology	Liberal Arts	F	665	9.55629094347267
665	Psychology	Liberal Arts	M	625	16.7116904166948
666	Psychology	Medical Science	M	300	-16.4173748654349
667	Psychology	Medical Science	F	475	-22.8782481598502
668	Psychology	Nursing	F	35	-23.9986592927769
669	Psychology	Optometry	F	50	-35.4162177691589
670	Psychology	Optometry	M	35	-27.3360626301803
671	Psychology	Pharmacy	M	45	-17.8574660633484
672	Psychology	Pharmacy	F	95	-12.2352941176471
673	Psychology	Physics-Maths	F	70	-12.7504848093083
674	Psychology	Physics-Maths	M	135	-3.00581771170007
675	Psychology	Population Health	F	40	-12.7959591707882
676	Psychology	Population Health	M	25	-12.9011890981795
677	Psychology	Sports Science	M	70	7.57918552036199
678	Psychology	Sports Science	F	80	-0.79185520361991
679	Psychology	Statistics	M	155	2.73583513673028
680	Psychology	Statistics	F	150	0
681	Sports Science	Biological Science	M	80	-5.27210884353742
682	Sports Science	Biological Science	F	100	-6.69806384092098
683	Sports Science	Chemistry	F	25	-22.5392886683209
684	Sports Science	Chemistry	M	30	-10.9387923904053
685	Sports Science	Computer Science	M	85	6.97886083382267
686	Sports Science	Computer Science	F	40	11.1641221374046
687	Sports Science	Finance-Marketing	M	25	-0.720427608645132
688	Sports Science	Finance-Marketing	F	15	-5.5455496165466
689	Sports Science	Food Science	M	15	-7.53036437246963
690	Sports Science	Food Science	F	25	2.13562753036437
691	Sports Science	Geography-Geology	M	25	-7.32867132867133
692	Sports Science	Geography-Geology	F	30	5.86013986013986
693	Sports Science	Liberal Arts	M	120	7.54879448909299
694	Sports Science	Liberal Arts	F	105	13.447187141217
695	Sports Science	Medical Science	M	55	-27.0160690373456
696	Sports Science	Medical Science	F	85	-20.7744383276298
697	Sports Science	Optometry	F	15	-38.7362637362637
698	Sports Science	Pharmacy	F	15	-10.5384615384615
699	Sports Science	Physics-Maths	M	20	-22.8021978021978
700	Sports Science	Population Health	F	20	-13.5509838998211
701	Sports Science	Population Health	M	15	-13.3273703041145
702	Sports Science	Psychology	M	70	-7.57918552036199
703	Sports Science	Psychology	F	80	0.79185520361991
704	Sports Science	Statistics	M	35	-0.773411371237458
705	Sports Science	Statistics	F	20	-12.3327759197324
706	Statistics	Ancient History	M	15	2.5
707	Statistics	Biological Science	M	370	-0.203342206447796
708	Statistics	Biological Science	F	370	-1.65631469979296
709	Statistics	Chemistry	M	175	-5.44062646096307
710	Statistics	Chemistry	F	160	-9.06965871902758
711	Statistics	Computer Science	M	780	2.06106870229008
712	Statistics	Computer Science	F	365	5.32193826750747
713	Statistics	Engineering	F	55	-21.110989731265
714	Statistics	Engineering	M	95	-20.693139611099
715	Statistics	Finance-Marketing	M	280	-3.05480756600552
716	Statistics	Finance-Marketing	F	125	-0.241363457244188
717	Statistics	Food Science	M	50	-3.68421052631579
718	Statistics	Food Science	F	55	-18.466819221968
719	Statistics	Geography-Geology	M	215	-0.179841897233202
720	Statistics	Geography-Geology	F	125	1.37154150197628
721	Statistics	Japanese	M	15	-5.94532279314888
722	Statistics	Law	M	20	-23.7577639751553
723	Statistics	Law	F	20	-4.71014492753624
724	Statistics	Liberal Arts	M	810	15.2538935756003
725	Statistics	Liberal Arts	F	505	15.2255029201817
726	Statistics	Medical Science	M	185	-10.7350096711799
727	Statistics	Medical Science	F	225	-24.496467916912
728	Statistics	Optometry	M	15	-34.8775017253278
729	Statistics	Optometry	F	20	-42.8657694962043
730	Statistics	Pharmacy	M	55	-14.7608695652174
731	Statistics	Pharmacy	F	60	-29.1847826086956
732	Statistics	Physics-Maths	F	190	-9.2032967032967
733	Statistics	Physics-Maths	M	480	-9.04503105590063
734	Statistics	Population Health	M	15	-2.43933265925177
735	Statistics	Population Health	F	15	-4.65116279069767
736	Statistics	Psychology	M	155	-2.73583513673028
737	Statistics	Psychology	F	150	0
738	Statistics	Sports Science	M	35	0.773411371237458
739	Statistics	Sports Science	F	20	12.3327759197324
740	Surgery	Biological Science	M	200	36.7157974300831
741	Surgery	Biological Science	F	150	31.6704459561602
742	Surgery	Liberal Arts	M	10	42.5925925925926
743	Surgery	Liberal Arts	F	15	30.6384742951907
744	Surgery	Medical Science	M	200	37.037037037037
745	Surgery	Medical Science	F	150	31.6480406905939
